# Supplementary material for: 4-{[(E)-(3,5-Dimethyl-1-phenyl-1H-pyrazol-4-yl)methyl­idene]amino}-1,5-dimethyl-2-phenyl-1H-pyrazol-3(2H)-one
Source: Acta Crystallogr Sect E Struct Rep Online. 2010 Jun 9;66(Pt 7):o1602–3. doi: 10.1107/S1600536810021173 (PMC3006732; doi:10.1107/S1600536810021173)
Supplement: Supplementary file 2 [file e-66-o1602-Isup2.hkl]

# 
# h,k,l, Fc-squared, Fo-squared, sigma(Fo-squared) and status flag 
# 
data_I
_shelx_title ' c5m in P2(1)/c (RT)' 
_shelx_refln_list_code          4 
_shelx_F_calc_maximum      306.29 
_exptl_crystal_F_000       816.00 
_reflns_d_resolution_high  0.7106 
 
loop_ 
 _symmetry_equiv_pos_as_xyz 
 'x, y, z' 
 '-x, y+1/2, -z+1/2' 
 '-x, -y, -z' 
 'x, -y-1/2, z-1/2' 
 
_cell_length_a    15.2985 
_cell_length_b     7.6827 
_cell_length_c    19.6737 
_cell_angle_alpha  90.000 
_cell_angle_beta  116.905 
_cell_angle_gamma  90.000 
 
_shelx_F_squared_multiplier     1.000 
 
loop_ 
 _refln_index_h 
 _refln_index_k 
 _refln_index_l 
 _refln_F_squared_calc 
 _refln_F_squared_meas 
 _refln_F_squared_sigma 
 _refln_observed_status 
   1   0   0       16.71        5.01      1.83 o 
   2   0   0     5753.76     5531.73     95.81 o 
   3   0   0       64.48       68.75      4.49 o 
   4   0   0      157.61      175.01      5.01 o 
   5   0   0      136.25       97.83     10.74 o 
   6   0   0       13.03       18.05      2.69 o 
   7   0   0      796.71      877.05     16.04 o 
   8   0   0      120.34      146.94      6.64 o 
   9   0   0      206.56      225.84      7.73 o 
  10   0   0      483.79      503.27     11.91 o 
  11   0   0       14.59       12.49      4.38 o 
  12   0   0       17.17       13.29      6.11 o 
  13   0   0      368.93      386.41     15.97 o 
  14   0   0        8.93        3.70      9.71 o 
  15   0   0       92.63       91.39     16.57 o 
  16   0   0       52.84       35.38     12.51 o 
  17   0   0        6.79       11.84      9.94 o 
   1   1   0     5628.12     5689.57     55.81 o 
   2   1   0     5983.55     5774.86     49.48 o 
   3   1   0      678.32      662.13      7.98 o 
   4   1   0     1005.26      944.07     10.67 o 
   5   1   0       36.79       38.46      2.34 o 
   6   1   0      899.79      872.21     10.04 o 
   7   1   0       19.89       18.91      1.96 o 
   8   1   0      204.65      202.57      5.00 o 
   9   1   0      337.50      348.30      7.29 o 
  10   1   0        6.87        5.12      2.03 o 
  11   1   0        2.15        2.81      2.41 o 
  12   1   0       49.70       46.61      4.93 o 
  13   1   0        0.20       -2.98      2.98 o 
  14   1   0      322.62      352.94     15.98 o 
  15   1   0        0.14        8.75      9.13 o 
  16   1   0        3.06        4.56      8.84 o 
  17   1   0        4.18        2.76      8.97 o 
  18   1   0       46.00       55.50     18.04 o 
  19   1   0        6.75        7.33     11.90 o 
   0   2   0     2124.90     1895.66     47.02 o 
   1   2   0      392.57      405.50      7.48 o 
   2   2   0      188.13      176.63      3.06 o 
   3   2   0     6512.01     6537.71     46.38 o 
   4   2   0      270.68      306.17      5.29 o 
   5   2   0      214.03      219.10      4.43 o 
   6   2   0      337.68      414.61      6.76 o 
   7   2   0      366.12      361.09      6.47 o 
   8   2   0       96.00      105.63      4.40 o 
   9   2   0       30.25       42.57      3.33 o 
  10   2   0       95.78      118.62      5.79 o 
  11   2   0      398.25      413.75     11.41 o 
  12   2   0      269.98      285.07     12.41 o 
  13   2   0      434.60      455.62     16.78 o 
  14   2   0       70.17       48.13     11.10 o 
  15   2   0        7.65       12.47      7.69 o 
  16   2   0        0.85       -6.46      6.46 o 
  17   2   0        8.85       16.06     11.53 o 
  18   2   0        5.12        9.79     11.37 o 
   1   3   0        1.11        2.02      1.20 o 
   2   3   0      128.73      127.64      2.63 o 
   3   3   0        9.28       12.08      1.31 o 
   4   3   0     2008.15     1930.95     16.12 o 
   5   3   0        0.03       -0.82      1.06 o 
   6   3   0        4.53        4.23      1.42 o 
   7   3   0       43.85       44.05      2.83 o 
   8   3   0       10.14       12.84      1.87 o 
   9   3   0      762.26      741.69     13.25 o 
  10   3   0      211.02      183.56     11.50 o 
  11   3   0      355.07      357.76     16.20 o 
  12   3   0       35.40       32.46      9.26 o 
  13   3   0        5.49       -3.47      5.73 o 
  14   3   0        1.59        2.08      6.91 o 
  15   3   0        1.71       -3.95      6.34 o 
  16   3   0       12.30       17.90      9.21 o 
  17   3   0        0.96        0.22      7.78 o 
  18   3   0        4.92       14.44     12.12 o 
   0   4   0      252.67      251.79     23.86 o 
   1   4   0     1588.35     1754.65     19.99 o 
   2   4   0       89.78      112.26      5.02 o 
   3   4   0       13.64        9.93      1.24 o 
   4   4   0      744.80      782.83      9.30 o 
   5   4   0       85.16      100.28      4.33 o 
   6   4   0        9.43        9.59      1.95 o 
   7   4   0       25.21       18.97      2.40 o 
   8   4   0       21.95       19.28      3.14 o 
   9   4   0       35.97       44.46      5.03 o 
  10   4   0       60.15       62.89     14.13 o 
  11   4   0        9.47       -0.38      8.38 o 
  12   4   0       63.72       62.52      9.29 o 
  13   4   0       12.01       13.20      6.13 o 
  14   4   0       49.16       31.74      8.25 o 
  15   4   0        9.11       21.86      9.48 o 
  16   4   0       19.35       28.26     10.81 o 
  17   4   0        0.19       13.99      9.74 o 
   1   5   0      155.20      172.80      5.97 o 
   2   5   0       40.57       45.92      3.58 o 
   3   5   0        3.20        4.41      2.10 o 
   4   5   0        3.65        2.55      1.90 o 
   5   5   0      149.17      168.54      6.64 o 
   6   5   0       53.07       60.99      9.76 o 
   7   5   0       39.27       23.64      9.28 o 
   8   5   0        0.32       -5.98      7.13 o 
   9   5   0        0.46       -0.66      5.90 o 
  10   5   0       61.69       63.29     16.99 o 
  11   5   0       12.46        9.34      5.83 o 
  12   5   0       80.03       94.12     11.13 o 
  13   5   0        1.00        1.62      4.68 o 
  14   5   0       15.46       18.98      7.36 o 
  15   5   0       30.21       28.00      8.82 o 
  16   5   0        1.33        3.20     23.07 o 
  17   5   0        7.02       11.79     16.97 o 
   0   6   0      395.23      445.74     10.52 o 
   1   6   0       38.36       37.63      3.43 o 
   2   6   0       62.03       69.16      7.59 o 
   3   6   0      448.84      416.11     15.68 o 
   4   6   0       16.28       16.09      3.76 o 
   5   6   0       86.17      118.29     13.58 o 
   6   6   0      189.52      186.88     15.06 o 
   7   6   0      365.19      352.26     19.62 o 
   8   6   0      166.54      148.80     28.96 o 
   9   6   0        8.12       16.15      7.51 o 
  10   6   0        0.93        4.77      5.61 o 
  11   6   0       26.64       33.58      7.76 o 
  12   6   0        5.38       13.04      5.83 o 
  13   6   0        0.03        1.55      5.27 o 
  14   6   0        5.03        2.11      6.00 o 
  15   6   0        0.14        3.41      9.84 o 
   1   7   0       67.27       77.54      5.74 o 
   2   7   0      496.65      508.33     12.95 o 
   3   7   0      257.50      243.79     24.66 o 
   4   7   0       20.14       11.58      4.33 o 
   5   7   0        0.00        6.87      4.76 o 
   6   7   0        0.06       -1.72      6.54 o 
   7   7   0       22.34       16.45      7.84 o 
   8   7   0       42.15       36.31      7.46 o 
   9   7   0        4.17       -1.02      4.37 o 
  10   7   0        1.28       -1.08      4.39 o 
  11   7   0       17.86       21.42      6.64 o 
  12   7   0        1.16        4.00      5.98 o 
  13   7   0        4.58        4.30      7.46 o 
  14   7   0        0.00        7.05      7.18 o 
   0   8   0       77.26       51.24      7.33 o 
   1   8   0       20.52       18.53      4.80 o 
   2   8   0      161.52      167.66      8.57 o 
   3   8   0       69.00       71.27     13.01 o 
   4   8   0        0.99        0.13      3.30 o 
   5   8   0        7.10        6.68      4.20 o 
   6   8   0       14.42       14.65      5.49 o 
   7   8   0        0.00        3.85      3.50 o 
   8   8   0        2.40       -1.59      4.25 o 
   9   8   0       18.44       18.43      6.99 o 
  10   8   0        2.17        4.42      5.69 o 
  11   8   0        0.41       -4.68      5.67 o 
  12   8   0        2.37       -2.86      5.86 o 
   1   9   0        6.64        5.34      3.40 o 
   2   9   0        1.17        5.28      3.16 o 
   3   9   0       26.71       27.75      5.09 o 
   4   9   0       32.58       29.72      7.54 o 
   5   9   0        2.64        3.41      4.28 o 
   6   9   0       17.67       18.57      6.18 o 
   7   9   0        1.74        4.87      4.22 o 
   8   9   0        6.44        7.47      4.64 o 
   9   9   0        0.44        3.28      5.15 o 
  10   9   0        0.00        6.99      6.23 o 
   0  10   0        0.08       -2.90      7.82 o 
   1  10   0       15.69       20.09      4.93 o 
   2  10   0        1.00        4.37      4.90 o 
   3  10   0        5.44        0.32      4.98 o 
   4  10   0        1.23        2.40      4.15 o 
   5  10   0       24.57       26.58      5.81 o 
   6  10   0        0.28       11.44      5.81 o 
   7  10   0        7.62        7.85      5.82 o 
 -18   1   1        4.22       15.08     12.62 o 
 -17   1   1        4.50       -6.84      8.27 o 
 -16   1   1        0.21       -5.45      6.74 o 
 -15   1   1       67.96       98.58     13.46 o 
 -14   1   1      267.16      290.93     12.87 o 
 -13   1   1       38.90       33.46      4.66 o 
 -12   1   1       52.17       36.90      4.11 o 
 -11   1   1       35.48       38.59      3.60 o 
 -10   1   1      486.57      479.30      8.90 o 
  -9   1   1      538.70      546.73     10.14 o 
  -8   1   1        1.51        4.82      1.51 o 
  -7   1   1       82.82       80.70      3.91 o 
  -6   1   1     1990.40     1996.06     16.43 o 
  -5   1   1      204.97      166.09      3.90 o 
  -4   1   1      147.29      161.42      3.48 o 
  -3   1   1     8159.67     7838.41     63.31 o 
  -2   1   1      212.19      169.06      2.90 o 
  -1   1   1     5277.41     5003.39     45.95 o 
   0   1   1     2001.35     1982.72     22.43 o 
   1   1   1     1152.72      991.21     11.38 o 
   2   1   1     8948.26     8700.18     72.89 o 
   3   1   1     1486.68     1433.75     16.78 o 
   4   1   1     9334.49     9032.20     71.58 o 
   5   1   1      243.61      263.14      4.75 o 
   6   1   1        1.54        2.21      1.23 o 
   7   1   1     2043.22     2059.72     18.79 o 
   8   1   1       36.57       36.97      2.66 o 
   9   1   1       44.90       50.16      3.39 o 
  10   1   1       29.69       33.68      3.30 o 
  11   1   1      376.70      381.66     12.06 o 
  12   1   1        9.10        4.92      3.05 o 
  13   1   1        1.08       -1.10      4.47 o 
  14   1   1        0.19       -0.94      4.60 o 
  15   1   1        2.74        7.89      6.12 o 
  16   1   1        0.01        0.75      8.97 o 
  17   1   1        0.21       -6.18      8.99 o 
  18   1   1        1.91       11.88     12.97 o 
 -19   2   1        8.48        1.07     10.54 o 
 -18   2   1        0.10       14.27     10.75 o 
 -17   2   1        0.84        5.40      7.56 o 
 -16   2   1        1.36       11.76      7.26 o 
 -15   2   1        0.59        3.41      6.83 o 
 -14   2   1       82.36      107.96     26.82 o 
 -13   2   1      139.68      137.01     14.55 o 
 -12   2   1      691.99      683.73     15.06 o 
 -11   2   1      256.34      257.99      8.42 o 
 -10   2   1       28.21       29.80      3.40 o 
  -9   2   1      106.54       99.57      4.44 o 
  -8   2   1      254.06      282.15      6.35 o 
  -7   2   1      894.38      934.97     10.67 o 
  -6   2   1       43.19       39.95      2.35 o 
  -5   2   1       10.57       10.66      1.49 o 
  -4   2   1      262.95      256.14      4.40 o 
  -3   2   1      199.54      210.04      3.71 o 
  -2   2   1     1909.85     1700.66     16.31 o 
  -1   2   1     2763.23     2613.33     30.64 o 
   0   2   1     3903.76     3772.97     49.06 o 
   1   2   1      233.62      248.62      4.50 o 
   2   2   1     3390.32     3255.44     27.00 o 
   3   2   1       14.46        9.95      1.37 o 
   4   2   1      773.02      772.54      8.75 o 
   5   2   1        1.39        0.96      1.05 o 
   6   2   1      545.34      494.22      7.62 o 
   7   2   1       62.71       64.16      3.29 o 
   8   2   1        0.37        1.21      1.46 o 
   9   2   1       52.88       48.14      3.38 o 
  10   2   1      400.75      421.31      9.21 o 
  11   2   1      272.20      328.67     10.52 o 
  12   2   1       92.40       91.14     11.40 o 
  13   2   1        8.76       11.10      5.50 o 
  14   2   1        8.53      -11.82     13.77 o 
  15   2   1       32.05       26.25     11.47 o 
  16   2   1        1.56        2.06      7.63 o 
  17   2   1        0.76        2.01      9.69 o 
  18   2   1       31.45       26.18     13.84 o 
 -18   3   1        3.83        4.13      8.79 o 
 -17   3   1        3.74       -4.12      6.93 o 
 -16   3   1        0.79        0.51      6.99 o 
 -15   3   1        0.26       -7.07      7.07 o 
 -14   3   1        0.93        2.36      4.67 o 
 -13   3   1       81.29       81.14     10.11 o 
 -12   3   1        0.02       -8.95     13.60 o 
 -11   3   1      212.81      203.85     11.24 o 
 -10   3   1       27.23       31.46      4.45 o 
  -9   3   1        9.78        6.37      3.09 o 
  -8   3   1       28.44       32.29      2.81 o 
  -7   3   1      235.74      207.72      4.67 o 
  -6   3   1      449.78      488.67      6.82 o 
  -5   3   1      151.44      184.76      4.07 o 
  -4   3   1       39.98       56.60      2.60 o 
  -3   3   1      261.90      269.40      5.80 o 
  -2   3   1      130.57      145.25      3.33 o 
  -1   3   1      481.92      524.45      8.58 o 
   0   3   1      237.12      262.17      5.26 o 
   1   3   1      117.39      112.41      3.79 o 
   2   3   1      149.93      139.33      3.55 o 
   3   3   1        0.92        0.98      1.24 o 
   4   3   1      537.38      591.75      7.07 o 
   5   3   1        4.74        7.75      1.46 o 
   6   3   1       19.34       18.26      2.08 o 
   7   3   1       54.05       61.77      3.62 o 
   8   3   1       52.38       49.98      3.30 o 
   9   3   1      366.47      364.28      8.53 o 
  10   3   1      392.15      407.73     16.06 o 
  11   3   1        2.42        7.83      4.56 o 
  12   3   1      123.46       90.47     10.42 o 
  13   3   1        1.05        1.78      7.78 o 
  14   3   1        3.38        8.26      8.30 o 
  15   3   1        6.99        1.86      6.79 o 
  16   3   1        4.06        3.82      8.66 o 
  17   3   1        0.67        7.45      8.59 o 
  18   3   1        3.27       -3.92     11.04 o 
 -18   4   1        2.08        3.47      9.57 o 
 -17   4   1        2.12        1.19      8.48 o 
 -16   4   1       13.84       29.15     11.25 o 
 -15   4   1       15.75       13.92      9.07 o 
 -14   4   1        5.53        0.39      4.58 o 
 -13   4   1        7.31       16.82      9.04 o 
 -12   4   1        1.71        1.67      5.73 o 
 -11   4   1      200.49      186.34     17.15 o 
 -10   4   1      139.33      130.23     10.14 o 
  -9   4   1      603.90      640.65     15.43 o 
  -8   4   1        2.88        3.59      2.71 o 
  -7   4   1       53.84       46.50      2.90 o 
  -6   4   1      384.27      419.19      6.97 o 
  -5   4   1      766.71      809.82     10.70 o 
  -4   4   1      106.44      117.63      3.85 o 
  -3   4   1     1196.45     1361.12     13.96 o 
  -2   4   1        3.94        0.13      1.33 o 
  -1   4   1      133.52      147.08      5.50 o 
   0   4   1      833.33      801.89     11.41 o 
   1   4   1       37.21       39.89      2.91 o 
   2   4   1      407.80      443.52      9.55 o 
   3   4   1        9.93        7.15      1.27 o 
   4   4   1       41.51       39.37      3.44 o 
   5   4   1      125.65      146.02      5.33 o 
   6   4   1       10.56       10.24      2.01 o 
   7   4   1      457.72      443.97      8.14 o 
   8   4   1      242.05      237.80      8.32 o 
   9   4   1        8.45        3.27      3.46 o 
  10   4   1       47.13       45.49      7.27 o 
  11   4   1      112.19      113.91     11.39 o 
  12   4   1        1.30        2.81      4.95 o 
  13   4   1       32.02       34.75      8.20 o 
  14   4   1       12.09       18.29      6.70 o 
  15   4   1       15.18       16.43      9.31 o 
  16   4   1        5.65       -5.33     13.71 o 
  17   4   1        0.55       -7.17      7.83 o 
 -17   5   1        3.68        4.71      9.97 o 
 -16   5   1        0.94       -2.55     19.80 o 
 -15   5   1        1.21        3.26      5.99 o 
 -14   5   1        8.04        5.97      5.60 o 
 -13   5   1        1.16        7.13      5.75 o 
 -12   5   1        0.00        4.35      5.17 o 
 -11   5   1        1.52       -4.59     11.89 o 
 -10   5   1       38.76       38.44      9.59 o 
  -9   5   1      123.00      109.05      6.90 o 
  -8   5   1      119.67      120.39     10.07 o 
  -7   5   1        2.83        1.34      4.16 o 
  -6   5   1        1.36        0.93      2.29 o 
  -5   5   1       20.14       15.19      2.97 o 
  -4   5   1      149.81      146.98      5.71 o 
  -3   5   1      207.81      218.72      6.07 o 
  -2   5   1      140.96      124.53      5.30 o 
  -1   5   1      116.71      123.34      4.95 o 
   0   5   1        8.97        4.72      1.77 o 
   1   5   1      125.64      122.21      5.50 o 
   2   5   1       48.64       55.47      3.96 o 
   3   5   1       17.21       15.54      2.67 o 
   4   5   1        4.27        3.31      1.50 o 
   5   5   1       18.33       14.25      2.47 o 
   6   5   1       48.48       57.12      7.30 o 
   7   5   1       22.04       12.85      8.16 o 
   8   5   1     1641.83     1646.79     35.76 o 
   9   5   1       13.53        1.76      6.46 o 
  10   5   1        1.40        1.88      3.65 o 
  11   5   1        3.79        3.10      4.88 o 
  12   5   1        9.88        4.99      6.54 o 
  13   5   1        0.30       -4.73      4.82 o 
  14   5   1        0.11       -0.62      5.14 o 
  15   5   1       18.14        7.89     10.57 o 
  16   5   1        5.05       18.48     11.48 o 
 -16   6   1        0.43       -3.81      7.71 o 
 -15   6   1        0.02        4.53      6.49 o 
 -14   6   1       37.40       32.38      8.89 o 
 -13   6   1       49.64       40.37      8.91 o 
 -12   6   1        0.00        6.44      5.71 o 
 -11   6   1        4.86        7.51      7.54 o 
 -10   6   1        1.89        5.22      5.67 o 
  -9   6   1        6.03       -0.66      6.35 o 
  -8   6   1      468.10      411.71     22.66 o 
  -7   6   1      266.33      257.08     14.06 o 
  -6   6   1      175.07      171.47     14.54 o 
  -5   6   1       10.60       12.09      3.88 o 
  -4   6   1        0.00        1.29      2.88 o 
  -3   6   1      178.54      184.25      5.61 o 
  -2   6   1       67.46       74.87      4.74 o 
  -1   6   1      153.19      157.77      6.62 o 
   0   6   1      676.86      707.38     12.30 o 
   1   6   1      112.24      125.58      5.91 o 
   2   6   1        8.94        3.73      2.19 o 
   3   6   1        0.15        1.14      1.93 o 
   4   6   1      227.41      221.61      7.55 o 
   5   6   1      134.93      121.77     12.55 o 
   6   6   1       28.13       18.20      9.02 o 
   7   6   1      209.70      188.89     36.26 o 
   8   6   1       21.45       19.81      5.74 o 
   9   6   1      118.56      107.74     11.49 o 
  10   6   1       18.55       18.50      6.62 o 
  11   6   1        0.21       -0.32      4.60 o 
  12   6   1        0.00       -1.84      5.22 o 
  13   6   1        0.51       -1.97      5.82 o 
  14   6   1       40.67       38.66      9.53 o 
  15   6   1        1.93        5.31     15.30 o 
 -14   7   1        1.96       -6.61      6.61 o 
 -13   7   1        5.50       -5.41      5.41 o 
 -12   7   1       11.42       10.50      7.55 o 
 -11   7   1        9.96        5.80      5.88 o 
 -10   7   1        1.00        2.74      7.51 o 
  -9   7   1       13.55       21.14      9.10 o 
  -8   7   1       15.75       15.74      9.60 o 
  -7   7   1       61.57       69.29     11.89 o 
  -6   7   1        0.75       -1.60      5.01 o 
  -5   7   1       35.33       32.78      7.34 o 
  -4   7   1      156.21      163.66     15.19 o 
  -3   7   1      104.93       93.97     16.06 o 
  -2   7   1       31.68       28.50      3.93 o 
  -1   7   1      456.10      445.98     12.80 o 
   0   7   1       83.83       88.72      4.52 o 
   1   7   1      144.59      158.46      6.56 o 
   2   7   1       77.99       76.61      5.23 o 
   3   7   1        0.00       -1.21      2.13 o 
   4   7   1       31.08       23.46      6.94 o 
   5   7   1      201.27      201.38     15.41 o 
   6   7   1      135.49      135.20     13.29 o 
   7   7   1        1.78       -0.65      3.74 o 
   8   7   1        1.54       -0.98      3.89 o 
   9   7   1       16.30       10.93      6.57 o 
  10   7   1        7.23       -0.89      4.71 o 
  11   7   1        9.52       10.73      6.28 o 
  12   7   1        9.82       10.60      6.64 o 
  13   7   1        2.47        4.32      9.72 o 
  14   7   1        2.41       -2.36      6.33 o 
 -13   8   1        0.03        2.02      6.00 o 
 -12   8   1       92.60      103.72     16.78 o 
 -11   8   1       77.72       94.94     12.53 o 
 -10   8   1        5.50        5.38      5.88 o 
  -9   8   1       15.68       14.67      6.40 o 
  -8   8   1        7.34        3.86      8.15 o 
  -7   8   1        3.36       13.51      8.04 o 
  -6   8   1        9.34       12.12      9.49 o 
  -5   8   1       44.02       42.04      9.04 o 
  -4   8   1       10.60        9.73      8.04 o 
  -3   8   1        0.01        4.50      4.64 o 
  -2   8   1       47.45       41.53      6.21 o 
  -1   8   1        7.51       15.85      4.46 o 
   0   8   1       11.12        9.43      2.69 o 
   1   8   1       24.87       24.00      3.93 o 
   2   8   1        6.17        6.21      2.89 o 
   3   8   1        6.95       10.02      3.58 o 
   4   8   1       30.17       26.09      6.07 o 
   5   8   1        5.46        1.67      3.76 o 
   6   8   1        0.38        1.97      3.04 o 
   7   8   1        3.92        4.06      5.14 o 
   8   8   1        0.01       -4.27      4.27 o 
   9   8   1        5.66        7.26      5.50 o 
  10   8   1        1.75        5.35      5.37 o 
  11   8   1       12.75        7.73      6.54 o 
  12   8   1        0.04       -2.68      5.60 o 
 -10   9   1        4.95       11.51      6.77 o 
  -9   9   1        1.66       -0.95      5.52 o 
  -8   9   1       11.53       16.68      4.89 o 
  -7   9   1        1.40        1.58      4.33 o 
  -6   9   1        0.26        2.67      4.26 o 
  -5   9   1        1.95       -3.05      5.80 o 
  -4   9   1       20.66       12.74      4.64 o 
  -3   9   1        3.63        3.86      3.34 o 
  -2   9   1       17.57       13.87      5.05 o 
  -1   9   1        0.77       -1.80      2.61 o 
   0   9   1        2.48       -1.18      2.97 o 
   1   9   1        8.41        6.50      3.89 o 
   2   9   1        2.49        1.31      2.87 o 
   3   9   1        6.43        5.79      3.74 o 
   4   9   1       14.87       13.63      5.28 o 
   5   9   1        2.86        1.57      3.65 o 
   6   9   1        2.51        3.77      4.68 o 
   7   9   1        0.24       -4.48      4.93 o 
   8   9   1        3.96       -0.38      5.46 o 
   9   9   1        0.26       -1.63      6.93 o 
  10   9   1        8.36       10.38      7.40 o 
  -7  10   1        0.27        5.90      4.55 o 
  -6  10   1        9.86       12.82      5.45 o 
  -5  10   1        0.18        0.99      3.66 o 
  -4  10   1        1.09       -1.61      4.24 o 
  -3  10   1        3.63        0.31      4.76 o 
  -2  10   1        2.30        2.58      4.04 o 
  -1  10   1        0.38        4.94      9.17 o 
   0  10   1        0.18        2.62      9.41 o 
   1  10   1        1.23        2.59      4.01 o 
   2  10   1        2.24       11.99      6.05 o 
   3  10   1        6.37       -1.70      5.20 o 
   4  10   1        1.26       -2.98      3.95 o 
   5  10   1        3.73        0.12      4.26 o 
   6  10   1        1.52       12.59     11.30 o 
 -16   0   2        4.12       11.90     16.58 o 
 -15   0   2       85.97       92.03     11.68 o 
 -14   0   2       17.89       23.27      6.09 o 
 -13   0   2      204.27      228.46     14.43 o 
 -12   0   2       91.06       89.90      8.12 o 
 -11   0   2      587.90      585.60     15.28 o 
 -10   0   2       50.51       51.59      5.21 o 
  -9   0   2      558.24      608.49     13.31 o 
  -8   0   2       34.17       26.47      3.44 o 
  -7   0   2      230.88      220.61      6.43 o 
  -6   0   2      177.44      185.08      5.44 o 
  -5   0   2      232.29      205.17      5.86 o 
  -4   0   2     1630.21     1449.79     18.85 o 
  -3   0   2     2176.89     1890.20     21.93 o 
  -2   0   2     3060.12     2904.97     40.24 o 
  -1   0   2      422.84      444.93     10.02 o 
   0   0   2        0.01       -6.45      6.45 o 
   1   0   2     2387.02     2254.30     39.50 o 
   2   0   2     3517.43     3352.36     84.17 o 
   3   0   2     3338.69     3016.40     42.24 o 
   4   0   2     4552.82     4431.61     46.50 o 
   5   0   2     2041.41     2012.84     24.97 o 
   6   0   2      396.72      434.72     13.39 o 
   7   0   2      381.44      372.00      8.95 o 
   8   0   2       47.15       40.11      4.02 o 
   9   0   2      575.15      630.37     13.27 o 
  10   0   2       27.57       27.04      4.87 o 
  11   0   2        4.33        1.36      3.91 o 
  12   0   2        0.44        4.32      4.85 o 
  13   0   2      430.67      414.49     28.92 o 
  14   0   2       11.00       -6.42      6.42 o 
  15   0   2       87.40      106.08     19.57 o 
  16   0   2       13.33       15.66     11.36 o 
  17   0   2        6.48        3.82     10.25 o 
 -18   1   2        5.17       -2.71      9.15 o 
 -17   1   2        0.28       10.76      7.26 o 
 -16   1   2       57.54       67.37     11.51 o 
 -15   1   2      261.78      331.76     16.39 o 
 -14   1   2        6.17        1.37      3.79 o 
 -13   1   2      367.48      340.03     10.35 o 
 -12   1   2      232.51      233.00      8.94 o 
 -11   1   2      228.62      235.52      7.32 o 
 -10   1   2        1.86        4.20      2.34 o 
  -9   1   2      415.24      430.43      7.81 o 
  -8   1   2      504.01      542.17      8.01 o 
  -7   1   2        0.23        0.02      1.35 o 
  -6   1   2      481.99      485.22      7.17 o 
  -5   1   2     5522.36     5428.29     40.84 o 
  -4   1   2     1178.23     1110.20     10.29 o 
  -3   1   2     7410.55     6920.05     49.78 o 
  -2   1   2      442.57      426.30      4.64 o 
  -1   1   2     5809.49     5586.13     57.07 o 
   0   1   2     7672.60     7757.59     76.95 o 
   1   1   2    12940.13    12981.06    105.48 o 
   2   1   2     5285.55     4960.23     43.01 o 
   3   1   2       67.56       78.59      3.40 o 
   4   1   2        0.06        0.66      0.92 o 
   5   1   2      440.41      483.47      6.53 o 
   6   1   2      133.61      144.07      4.25 o 
   7   1   2       26.85       25.72      2.19 o 
   8   1   2       29.18       26.16      2.47 o 
   9   1   2      226.18      215.98      6.09 o 
  10   1   2      282.26      289.02      7.61 o 
  11   1   2        9.88        7.97      3.28 o 
  12   1   2       66.80       69.98      7.34 o 
  13   1   2       81.05       72.77      8.81 o 
  14   1   2       83.36       73.87     11.05 o 
  15   1   2      102.27      127.81     14.42 o 
  16   1   2       16.27       24.99     12.81 o 
  17   1   2        5.58       12.14     12.35 o 
  18   1   2        1.54        1.36     10.13 o 
 -19   2   2        0.18        1.34     10.15 o 
 -18   2   2        8.08       -3.18      7.76 o 
 -17   2   2        3.86       -3.63      6.73 o 
 -16   2   2        0.46        2.12      6.71 o 
 -15   2   2        0.04        0.88      6.88 o 
 -14   2   2       31.64       46.06      9.81 o 
 -13   2   2       94.91       96.86     18.60 o 
 -12   2   2        2.54        4.15      2.61 o 
 -11   2   2      230.29      211.52      7.58 o 
 -10   2   2      669.89      678.21     11.03 o 
  -9   2   2        2.84        0.94      1.91 o 
  -8   2   2        4.89        6.90      1.57 o 
  -7   2   2      804.74      863.88      9.95 o 
  -6   2   2      454.43      444.46      9.94 o 
  -5   2   2     2419.19     2288.46     19.78 o 
  -4   2   2      633.56      575.99      6.92 o 
  -3   2   2     3626.81     3503.34     26.48 o 
  -2   2   2       80.45       87.24      2.13 o 
  -1   2   2      405.30      372.70      4.54 o 
   0   2   2      626.68      584.88      6.47 o 
   1   2   2     2997.97     3048.07     25.06 o 
   2   2   2      109.48      109.68      2.60 o 
   3   2   2     4156.10     4196.87     31.47 o 
   4   2   2        5.90        6.65      1.31 o 
   5   2   2      629.99      643.64      8.52 o 
   6   2   2        0.24       -0.27      1.27 o 
   7   2   2      163.76      165.46      5.38 o 
   8   2   2       17.45       10.22      1.75 o 
   9   2   2      155.74      139.43      5.79 o 
  10   2   2      286.66      292.20      9.43 o 
  11   2   2       89.20       69.92      7.12 o 
  12   2   2       10.40        3.61      4.21 o 
  13   2   2      147.31      148.86     12.27 o 
  14   2   2        3.32        1.70      6.39 o 
  15   2   2        2.20        0.91      6.62 o 
  16   2   2        8.44       23.20     12.37 o 
  17   2   2        1.34       -2.71      9.06 o 
  18   2   2        1.21        4.42     12.25 o 
 -19   3   2        0.31       -3.20      8.38 o 
 -18   3   2        1.13        0.56      7.86 o 
 -17   3   2        0.02        4.52      8.08 o 
 -16   3   2        1.64       -0.48      8.00 o 
 -15   3   2        0.00       19.07     14.98 o 
 -14   3   2        8.19       13.34      6.07 o 
 -13   3   2      170.69      143.60     21.20 o 
 -12   3   2     1010.43      977.74     24.72 o 
 -11   3   2       48.61       53.03      9.55 o 
 -10   3   2      134.61      135.81      9.12 o 
  -9   3   2       36.85       29.87      3.37 o 
  -8   3   2       73.53       85.84      4.44 o 
  -7   3   2      393.85      349.04      6.52 o 
  -6   3   2      546.75      593.09      8.47 o 
  -5   3   2     1043.50     1065.41     11.18 o 
  -4   3   2     7838.65     8270.89     62.82 o 
  -3   3   2      110.91      113.49      3.68 o 
  -2   3   2      555.80      591.99      7.76 o 
  -1   3   2     1346.36     1431.08     13.42 o 
   0   3   2       25.58       21.65      2.19 o 
   1   3   2      182.12      206.74      3.62 o 
   2   3   2     1279.20     1277.64     12.87 o 
   3   3   2     1346.59     1337.93     12.10 o 
   4   3   2     5726.95     6142.33     42.80 o 
   5   3   2      206.87      197.52      4.38 o 
   6   3   2       56.59       64.39      3.16 o 
   7   3   2        0.04        0.33      1.37 o 
   8   3   2      257.16      267.52      7.72 o 
   9   3   2       11.46        6.25      3.57 o 
  10   3   2        1.38        2.84      3.02 o 
  11   3   2      109.34      109.53     17.94 o 
  12   3   2      394.73      410.48     28.51 o 
  13   3   2       48.65       37.25     10.52 o 
  14   3   2        1.28        3.97     10.19 o 
  15   3   2        0.60        2.62      7.88 o 
  16   3   2        6.34        5.64      9.39 o 
  17   3   2        4.92       10.40     10.70 o 
 -18   4   2        0.04       -2.24      8.12 o 
 -17   4   2        0.97       -6.11      7.69 o 
 -16   4   2        0.87       -0.65     13.36 o 
 -15   4   2        1.94        9.53      6.03 o 
 -14   4   2        1.42        0.75      4.84 o 
 -13   4   2       25.65       13.65      8.25 o 
 -12   4   2      125.07      130.93     15.15 o 
 -11   4   2       40.64       26.19      8.56 o 
 -10   4   2      393.03      405.48     14.94 o 
  -9   4   2       82.09       86.86      5.87 o 
  -8   4   2       16.24       14.85      2.86 o 
  -7   4   2       18.30       12.58      2.22 o 
  -6   4   2      421.24      430.06      9.49 o 
  -5   4   2      173.66      161.72      4.83 o 
  -4   4   2      316.07      321.95      6.12 o 
  -3   4   2      109.50      106.41      3.20 o 
  -2   4   2      631.00      695.98      7.62 o 
  -1   4   2        8.91       12.11      1.57 o 
   0   4   2       51.01       52.57      2.73 o 
   1   4   2      813.55      882.46     11.19 o 
   2   4   2      260.29      274.09      5.42 o 
   3   4   2      752.35      838.08     10.38 o 
   4   4   2        6.39        6.43      2.12 o 
   5   4   2       36.69       37.05      3.40 o 
   6   4   2        6.43        3.54      1.54 o 
   7   4   2      279.39      261.89      8.12 o 
   8   4   2        0.85        5.35      2.87 o 
   9   4   2      123.99      147.67      9.49 o 
  10   4   2      333.17      337.09     34.84 o 
  11   4   2        1.66        2.15      5.15 o 
  12   4   2       41.16       36.24     18.14 o 
  13   4   2       10.96        3.58      8.41 o 
  14   4   2        8.82       -4.99      7.03 o 
  15   4   2        0.16        7.66      9.64 o 
  16   4   2        3.82        3.45      7.58 o 
  17   4   2        0.42        3.85      8.79 o 
 -17   5   2        0.41        7.26      9.20 o 
 -16   5   2       22.29       20.29     10.21 o 
 -15   5   2        2.38        1.29      5.21 o 
 -14   5   2        0.96        2.25      5.67 o 
 -13   5   2        0.30        4.94      6.58 o 
 -12   5   2        0.29        1.10      5.58 o 
 -11   5   2        2.99       -3.38      4.82 o 
 -10   5   2       62.51       63.51      8.02 o 
  -9   5   2       39.38       35.79      6.09 o 
  -8   5   2       86.53       70.56      8.06 o 
  -7   5   2       51.87       61.74      8.01 o 
  -6   5   2      117.53      139.76      8.42 o 
  -5   5   2        1.23       -0.93      2.24 o 
  -4   5   2      144.60      146.05      5.66 o 
  -3   5   2        1.21       -0.40      1.22 o 
  -2   5   2      403.37      412.11      6.74 o 
  -1   5   2     2134.10     2179.79     19.34 o 
   0   5   2      345.56      342.80      7.72 o 
   1   5   2     1469.67     1550.01     17.65 o 
   2   5   2        1.66        3.87      1.54 o 
   3   5   2       38.54       39.03      2.47 o 
   4   5   2      229.29      238.34      5.73 o 
   5   5   2      399.07      395.91      8.19 o 
   6   5   2      277.87      283.48     11.58 o 
   7   5   2       50.30       38.57      7.27 o 
   8   5   2       46.20       61.14      4.13 o 
   9   5   2      123.04      106.04     11.03 o 
  10   5   2        1.05       -2.72      4.18 o 
  11   5   2        7.19       10.50      5.00 o 
  12   5   2       20.03       24.79      7.01 o 
  13   5   2        0.82       -3.36      4.73 o 
  14   5   2        1.97        0.27      6.31 o 
  15   5   2        2.16       22.77     11.00 o 
  16   5   2       22.26       30.91     13.07 o 
 -16   6   2        1.79       -5.01      5.68 o 
 -15   6   2        0.75        3.28      6.21 o 
 -14   6   2        3.52       11.82      6.81 o 
 -13   6   2        2.78        9.00      6.15 o 
 -12   6   2       33.20       44.08     11.20 o 
 -11   6   2       34.30       30.86      9.47 o 
 -10   6   2        3.95        0.72      5.33 o 
  -9   6   2       32.46       38.91     26.43 o 
  -8   6   2      210.95      229.40     14.87 o 
  -7   6   2       21.74        9.76      5.67 o 
  -6   6   2       47.15       39.10      6.49 o 
  -5   6   2        2.54        3.67      3.28 o 
  -4   6   2       47.71       44.23      5.21 o 
  -3   6   2       63.63       66.30      3.95 o 
  -2   6   2       81.61       76.40      3.77 o 
  -1   6   2      350.71      331.63      6.00 o 
   0   6   2        3.83        2.23      1.37 o 
   1   6   2       63.80       63.89      3.92 o 
   2   6   2      701.31      692.91     12.61 o 
   3   6   2        0.03        2.19      2.60 o 
   4   6   2      138.56      157.48     10.26 o 
   5   6   2        5.02        4.18      2.57 o 
   6   6   2       63.90       69.01      9.44 o 
   7   6   2       14.09        7.80      8.30 o 
   8   6   2       49.92       43.77      7.90 o 
   9   6   2        8.71        5.09      7.03 o 
  10   6   2       15.36       36.14     11.21 o 
  11   6   2        7.88       11.12      5.79 o 
  12   6   2       63.15       83.42     11.52 o 
  13   6   2        6.73       14.79      6.92 o 
  14   6   2        4.35        4.31     10.65 o 
  15   6   2        1.47       10.30      7.98 o 
 -15   7   2        3.09        3.79      7.22 o 
 -14   7   2       10.62       18.00      9.96 o 
 -13   7   2        5.31        9.30      8.15 o 
 -12   7   2       11.50       25.95     10.10 o 
 -11   7   2        0.17        6.31      7.39 o 
 -10   7   2        0.03        1.13      7.18 o 
  -9   7   2        4.33       16.76     12.06 o 
  -8   7   2       66.78       91.52     14.30 o 
  -7   7   2       69.65       73.95     11.34 o 
  -6   7   2       97.70       93.73     10.10 o 
  -5   7   2       28.30       28.13      7.41 o 
  -4   7   2       59.31       61.57     10.93 o 
  -3   7   2       62.41       53.98      7.63 o 
  -2   7   2       10.22       10.33      4.51 o 
  -1   7   2      297.91      301.77      7.38 o 
   0   7   2      180.49      174.86      6.82 o 
   1   7   2      284.23      264.00     12.03 o 
   2   7   2        0.53       -1.98      1.98 o 
   3   7   2      155.93      162.40      8.55 o 
   4   7   2        8.60        4.68      2.32 o 
   5   7   2       23.60       19.96      6.11 o 
   6   7   2       43.72       29.63      7.33 o 
   7   7   2       26.89       27.19      7.60 o 
   8   7   2       11.81       19.20      6.03 o 
   9   7   2        5.06        7.00      5.24 o 
  10   7   2        0.72        0.17      4.94 o 
  11   7   2       18.74        9.08      6.92 o 
  12   7   2        3.69        1.00      5.82 o 
  13   7   2        0.54        3.02      6.41 o 
 -13   8   2        2.73        2.05      7.03 o 
 -12   8   2        7.63       11.18      7.51 o 
 -11   8   2       12.56        5.09      6.12 o 
 -10   8   2        3.87        3.31      7.63 o 
  -9   8   2        0.09        4.53     11.52 o 
  -8   8   2        0.76       -0.62      6.96 o 
  -7   8   2        0.60       -5.63      5.63 o 
  -6   8   2        3.08        1.19      4.51 o 
  -5   8   2       29.76       36.89     17.44 o 
  -4   8   2        1.41        3.68      4.38 o 
  -3   8   2       21.46       15.04      5.56 o 
  -2   8   2        2.03        4.93      4.27 o 
  -1   8   2        4.63        6.25      2.54 o 
   0   8   2        0.97        4.37      2.50 o 
   1   8   2        6.30        6.84      2.72 o 
   2   8   2       46.28       46.60      5.63 o 
   3   8   2       24.83       29.69      5.52 o 
   4   8   2        0.69        3.13      3.70 o 
   5   8   2        3.54        3.01      3.47 o 
   6   8   2       16.71       13.98      5.05 o 
   7   8   2        4.11       -3.18      7.81 o 
   8   8   2        0.57       -0.54      4.82 o 
   9   8   2        1.51        7.61      5.52 o 
  10   8   2        2.80        9.51      6.32 o 
  11   8   2       30.62       34.44      9.38 o 
  12   8   2       10.09       10.16      7.67 o 
 -11   9   2        9.08       23.88      8.03 o 
 -10   9   2        0.12        9.06      6.89 o 
  -9   9   2        4.04        3.44      5.36 o 
  -8   9   2       21.30       25.36      6.59 o 
  -7   9   2       38.96       28.72     10.19 o 
  -6   9   2        2.99       -1.98      5.72 o 
  -5   9   2        8.28       14.66      5.68 o 
  -4   9   2        2.21       -1.28      4.96 o 
  -3   9   2        2.59        0.88      4.42 o 
  -2   9   2        6.63        5.89      5.33 o 
  -1   9   2        1.49        2.51      5.05 o 
   0   9   2        0.44        1.55      3.57 o 
   1   9   2       13.52       19.52      4.50 o 
   2   9   2        0.34       -1.51      2.94 o 
   3   9   2        3.62        0.25      3.88 o 
   4   9   2        2.18       -3.72      3.72 o 
   5   9   2       31.92       33.91      7.65 o 
   6   9   2        0.69        2.74      4.29 o 
   7   9   2        4.33       16.07      5.99 o 
   8   9   2        0.75       24.15      6.78 o 
   9   9   2        6.89        5.63      6.88 o 
  -7  10   2        1.42        6.87      5.02 o 
  -6  10   2        0.02        7.16      4.69 o 
  -5  10   2        7.50        5.03      4.30 o 
  -4  10   2        0.04       -3.86      3.86 o 
  -3  10   2        4.84       -0.34      3.71 o 
  -2  10   2        1.72        3.41      3.88 o 
  -1  10   2        2.04       -0.47      9.87 o 
   0  10   2        0.02        2.23      8.68 o 
   1  10   2        0.42        2.85      4.26 o 
   2  10   2        1.30        4.47      4.71 o 
   3  10   2        1.31        9.43      5.89 o 
   4  10   2        0.58        8.22      5.75 o 
   5  10   2        0.60        5.40      5.27 o 
   6  10   2        2.86        4.16      5.11 o 
 -18   1   3        3.88       20.38      8.92 o 
 -17   1   3        0.17        9.48      6.59 o 
 -16   1   3       17.83       18.34      8.87 o 
 -15   1   3        5.09        7.10      5.56 o 
 -14   1   3        0.74        1.59      3.85 o 
 -13   1   3        7.91        6.01      3.30 o 
 -12   1   3       82.49       83.64      6.02 o 
 -11   1   3      238.37      246.53      7.22 o 
 -10   1   3      698.67      698.75     10.63 o 
  -9   1   3      276.20      291.83      6.09 o 
  -8   1   3       93.29       85.30      4.32 o 
  -7   1   3     3164.30     3208.50     24.77 o 
  -6   1   3     1246.84     1261.23     12.56 o 
  -5   1   3      626.04      595.84      7.26 o 
  -4   1   3     5921.14     5638.24     39.75 o 
  -3   1   3      281.91      333.25      4.45 o 
  -2   1   3    10392.26    10076.31     83.81 o 
  -1   1   3     3806.33     3471.69     43.35 o 
   0   1   3      454.58      439.70      6.50 o 
   1   1   3     1987.03     1931.03     18.72 o 
   2   1   3      331.93      308.53      5.21 o 
   3   1   3      932.08      803.33     11.59 o 
   4   1   3      274.85      270.25      7.91 o 
   5   1   3        0.46        0.73      1.25 o 
   6   1   3      228.38      239.28      5.36 o 
   7   1   3       57.72       72.20      3.51 o 
   8   1   3       24.46       24.42      2.66 o 
   9   1   3       65.41       60.22      4.11 o 
  10   1   3      396.78      375.06     10.79 o 
  11   1   3        0.14       -3.69      3.69 o 
  12   1   3      111.79      124.29      9.82 o 
  13   1   3       77.97       70.15     13.16 o 
  14   1   3       32.57       45.16      9.40 o 
  15   1   3       43.74       43.31     22.36 o 
  16   1   3        2.79       -4.24      6.18 o 
  17   1   3       16.29       21.60     14.12 o 
 -19   2   3        4.10        5.52      8.12 o 
 -18   2   3        7.76       10.33      8.27 o 
 -17   2   3        0.65       10.71      9.03 o 
 -16   2   3        2.80        7.51     11.39 o 
 -15   2   3        2.43       -1.11      5.64 o 
 -14   2   3       11.38        9.95      5.63 o 
 -13   2   3        6.41        3.60      4.61 o 
 -12   2   3      106.07      105.49      8.97 o 
 -11   2   3      332.60      373.85      9.81 o 
 -10   2   3      645.19      654.05     10.24 o 
  -9   2   3      748.67      790.56     10.44 o 
  -8   2   3       46.88       51.15      3.19 o 
  -7   2   3        0.18        0.94      1.44 o 
  -6   2   3      703.90      606.14      8.69 o 
  -5   2   3     1690.26     1543.48     14.59 o 
  -4   2   3      177.43      203.35      3.73 o 
  -3   2   3     1893.43     1711.39     14.56 o 
  -2   2   3      969.95      942.74      9.30 o 
  -1   2   3      505.05      404.51      5.04 o 
   0   2   3     3186.00     2999.89     25.09 o 
   1   2   3     1601.93     1489.56     14.34 o 
   2   2   3     1240.88     1174.98     11.69 o 
   3   2   3      161.95      174.72      4.01 o 
   4   2   3       34.54       37.32      2.53 o 
   5   2   3       94.77       89.47      4.14 o 
   6   2   3        1.33        1.85      1.27 o 
   7   2   3       90.39      103.26      4.45 o 
   8   2   3     1076.69     1047.83     13.71 o 
   9   2   3        0.25        2.24      2.45 o 
  10   2   3       47.01       44.14      5.33 o 
  11   2   3      170.18      176.37     15.14 o 
  12   2   3      177.97      197.26     13.65 o 
  13   2   3        5.62        7.08      5.10 o 
  14   2   3        3.17        1.94      5.07 o 
  15   2   3        3.14       -2.49      8.55 o 
  16   2   3        0.23       -3.83      7.92 o 
  17   2   3        0.10       -5.23      9.62 o 
 -19   3   3       20.01       20.13     10.37 o 
 -18   3   3        1.78       -0.74      7.39 o 
 -17   3   3        0.41        4.55      7.62 o 
 -16   3   3        3.02        1.29     11.35 o 
 -15   3   3        1.67       -5.47      7.66 o 
 -14   3   3       38.48       35.29     15.06 o 
 -13   3   3       10.24       12.32      6.99 o 
 -12   3   3      385.72      407.18     15.69 o 
 -11   3   3      130.52      117.96      8.49 o 
 -10   3   3      287.90      286.86     13.80 o 
  -9   3   3       85.40       91.46      4.75 o 
  -8   3   3      158.80      159.20      5.48 o 
  -7   3   3       43.24       35.04      2.95 o 
  -6   3   3      323.51      410.83      6.60 o 
  -5   3   3      568.73      518.96      7.02 o 
  -4   3   3     1064.97     1108.69     11.41 o 
  -3   3   3       27.52       34.18      2.31 o 
  -2   3   3      158.80      179.66      5.44 o 
  -1   3   3       12.19       13.45      1.39 o 
   0   3   3      169.52      154.94      3.22 o 
   1   3   3       60.79       81.25      2.91 o 
   2   3   3      188.56      230.10      3.48 o 
   3   3   3       10.84       14.24      1.71 o 
   4   3   3      256.24      232.48      4.34 o 
   5   3   3     1323.60     1339.28     13.12 o 
   6   3   3       51.12       61.03      5.10 o 
   7   3   3        6.51        3.65      1.93 o 
   8   3   3       98.54       92.37      5.91 o 
   9   3   3        3.74        4.36      2.50 o 
  10   3   3       27.34       18.58      4.40 o 
  11   3   3      154.09      141.53     11.43 o 
  12   3   3       11.63        5.39      5.54 o 
  13   3   3        0.08        7.56      7.54 o 
  14   3   3       46.34       45.26     12.38 o 
  15   3   3       10.68        6.91      8.27 o 
  16   3   3        0.81       -0.70     10.75 o 
  17   3   3        1.66       -2.43     10.75 o 
 -18   4   3        5.65       10.43      9.28 o 
 -17   4   3        0.78        0.90      8.28 o 
 -16   4   3        0.06       -4.84      6.77 o 
 -15   4   3        0.01        2.45      6.91 o 
 -14   4   3       26.61       19.13      8.04 o 
 -13   4   3        0.59       -5.50      5.50 o 
 -12   4   3        0.95        1.38      3.86 o 
 -11   4   3      198.23      217.34     12.49 o 
 -10   4   3      443.72      442.79     13.25 o 
  -9   4   3       58.47       62.06      5.09 o 
  -8   4   3        0.79       -0.66      1.83 o 
  -7   4   3      156.25      151.12      4.93 o 
  -6   4   3      171.37      161.67      6.23 o 
  -5   4   3      290.82      314.91      7.02 o 
  -4   4   3       45.20       66.74      3.71 o 
  -3   4   3      145.69      159.75      3.86 o 
  -2   4   3      494.19      504.50      6.95 o 
  -1   4   3        9.79        6.76      1.42 o 
   0   4   3      332.39      332.02      5.69 o 
   1   4   3      760.29      790.24      9.09 o 
   2   4   3      287.28      307.55      5.74 o 
   3   4   3     1001.90     1042.22     11.72 o 
   4   4   3      204.56      194.17      5.22 o 
   5   4   3       96.23       95.81      3.50 o 
   6   4   3       33.47       44.05      3.51 o 
   7   4   3       31.59       37.26      4.10 o 
   8   4   3       53.97       51.94      5.95 o 
   9   4   3      115.85      120.86      9.00 o 
  10   4   3      129.00      103.23     10.72 o 
  11   4   3       37.59       37.86     10.66 o 
  12   4   3        1.59       -3.20      4.82 o 
  13   4   3        5.45        7.24      5.42 o 
  14   4   3        5.99        7.44      8.38 o 
  15   4   3       13.67       18.85      9.84 o 
  16   4   3       15.51       38.92     11.82 o 
 -17   5   3        9.06        6.84      8.97 o 
 -16   5   3        0.14       -4.62      7.68 o 
 -15   5   3       55.22       66.59     18.96 o 
 -14   5   3        4.99       -1.30      6.66 o 
 -13   5   3        4.41       13.82     16.73 o 
 -12   5   3       15.47       23.22      8.21 o 
 -11   5   3       36.55       44.30      7.25 o 
 -10   5   3       39.33       36.33      6.40 o 
  -9   5   3        2.31        2.30      2.29 o 
  -8   5   3     2371.08     2367.46     49.10 o 
  -7   5   3      438.46      430.56     15.62 o 
  -6   5   3      221.96      206.32     15.02 o 
  -5   5   3        2.84       -0.78      2.34 o 
  -4   5   3       20.70       21.65      2.51 o 
  -3   5   3       37.76       36.31      2.92 o 
  -2   5   3      274.22      300.38      5.60 o 
  -1   5   3      478.36      493.50      7.60 o 
   0   5   3      406.39      411.33      6.93 o 
   1   5   3       26.06       37.42      2.63 o 
   2   5   3      149.18      174.83      6.18 o 
   3   5   3       36.56       36.79      2.67 o 
   4   5   3      104.55      102.56      4.74 o 
   5   5   3      636.74      658.12     13.91 o 
   6   5   3      171.19      199.56     14.60 o 
   7   5   3      268.59      235.15     23.42 o 
   8   5   3       37.62       56.11      8.21 o 
   9   5   3       78.00       76.77     12.09 o 
  10   5   3        4.87        1.22      4.28 o 
  11   5   3        0.01       -2.53      4.65 o 
  12   5   3        2.44        2.10      7.20 o 
  13   5   3        8.66        2.65      6.26 o 
  14   5   3        3.65        2.51      7.08 o 
  15   5   3        0.11       -6.68      7.59 o 
 -16   6   3        0.11        3.09      6.34 o 
 -15   6   3       22.67       10.58      7.52 o 
 -14   6   3       28.93       35.86     11.54 o 
 -13   6   3        7.61       -4.49      7.76 o 
 -12   6   3        0.87       -5.23      5.23 o 
 -11   6   3        0.52        6.58     11.10 o 
 -10   6   3        5.60       -2.63      6.43 o 
  -9   6   3       87.79       66.27     16.91 o 
  -8   6   3      127.50      100.02     11.76 o 
  -7   6   3       19.10        5.18      6.82 o 
  -6   6   3       26.85       24.68      5.85 o 
  -5   6   3       62.26       53.95      7.06 o 
  -4   6   3       53.92       59.09      6.07 o 
  -3   6   3       19.86       23.96      2.74 o 
  -2   6   3       87.91       78.63      4.11 o 
  -1   6   3        0.09        0.67      1.39 o 
   0   6   3      673.56      687.93     12.83 o 
   1   6   3      556.40      566.69     10.29 o 
   2   6   3        4.38        4.34      2.00 o 
   3   6   3       61.18       56.63      4.81 o 
   4   6   3        6.04        3.42      2.05 o 
   5   6   3       64.15       57.59      5.97 o 
   6   6   3       26.17       11.97      9.80 o 
   7   6   3      132.30      118.48     24.36 o 
   8   6   3       74.73       69.31     10.79 o 
   9   6   3        8.66        2.05      4.60 o 
  10   6   3        2.05        0.17      4.35 o 
  11   6   3        5.69        0.25      5.08 o 
  12   6   3        2.84       -2.31      5.19 o 
  13   6   3       12.07       15.19      7.72 o 
  14   6   3        0.02       -3.12     10.91 o 
 -15   7   3        0.70       -2.28      6.60 o 
 -14   7   3        9.61        3.34      7.47 o 
 -13   7   3        9.21       14.46      9.96 o 
 -12   7   3        7.00       15.76     21.01 o 
 -11   7   3        2.85       -5.29      5.72 o 
 -10   7   3        1.11        5.36      7.23 o 
  -9   7   3       28.18       23.68     24.25 o 
  -8   7   3        0.10        4.78      4.47 o 
  -7   7   3      150.38      136.76     13.13 o 
  -6   7   3        5.70        5.74      4.45 o 
  -5   7   3       68.37       90.94      9.99 o 
  -4   7   3      234.83      203.75     13.80 o 
  -3   7   3       76.31       69.75      8.18 o 
  -2   7   3      115.21      134.87     11.25 o 
  -1   7   3        5.38        6.73      2.31 o 
   0   7   3        0.16        0.48      1.90 o 
   1   7   3       74.19       71.80      5.20 o 
   2   7   3        0.16       -1.71      1.71 o 
   3   7   3      228.33      224.70      7.72 o 
   4   7   3       31.84       24.31      4.91 o 
   5   7   3        1.80        7.40      4.33 o 
   6   7   3       58.05       59.20      9.78 o 
   7   7   3       25.38       20.66     10.56 o 
   8   7   3        2.39       -2.12      4.58 o 
   9   7   3       10.29       12.06      5.82 o 
  10   7   3        1.34        1.82      5.52 o 
  11   7   3       12.66       12.24     12.26 o 
  12   7   3       15.82       18.20      7.74 o 
  13   7   3        2.23        0.35      6.82 o 
 -13   8   3       20.86       39.69     10.09 o 
 -12   8   3        1.22       28.44     11.39 o 
 -11   8   3        3.59       12.37     10.27 o 
 -10   8   3       18.74       25.99     10.10 o 
  -9   8   3        1.46       -3.13      6.31 o 
  -8   8   3        0.63        0.35      7.69 o 
  -7   8   3        0.31        1.63      4.28 o 
  -6   8   3        5.81        5.06      4.67 o 
  -5   8   3        0.15        3.82      4.09 o 
  -4   8   3       16.91       10.14      5.17 o 
  -3   8   3        3.46        8.56      8.23 o 
  -2   8   3       53.90       71.70      9.11 o 
  -1   8   3        0.03        1.24      3.66 o 
   0   8   3       12.09        7.45      2.65 o 
   1   8   3       75.56       80.16      8.61 o 
   2   8   3        1.68       -2.67      5.49 o 
   3   8   3        5.17        6.77      3.63 o 
   4   8   3       17.55        3.16      3.98 o 
   5   8   3       40.42       49.70      8.25 o 
   6   8   3       17.28       23.63     10.98 o 
   7   8   3        6.21       18.13      7.18 o 
   8   8   3        2.24        9.28      6.63 o 
   9   8   3        1.12       10.90      5.99 o 
  10   8   3        9.83       10.97      8.90 o 
  11   8   3       20.77       18.60     11.51 o 
 -11   9   3        0.21        5.58      6.57 o 
 -10   9   3       13.86        8.61      8.89 o 
  -9   9   3        2.37        5.22      8.19 o 
  -8   9   3       16.89       20.16     10.37 o 
  -7   9   3        1.14        6.80      6.47 o 
  -6   9   3        0.14        2.32      4.78 o 
  -5   9   3       14.77       17.15      5.89 o 
  -4   9   3        0.11       -0.33      3.96 o 
  -3   9   3        0.00        1.60      4.85 o 
  -2   9   3        0.06       -4.05      4.45 o 
  -1   9   3       43.15       44.10      7.93 o 
   0   9   3       17.81       20.49      5.03 o 
   1   9   3       11.57        7.34      4.85 o 
   2   9   3        2.61        5.48      4.27 o 
   3   9   3        0.35        1.46      3.76 o 
   4   9   3       17.73       11.57      4.93 o 
   5   9   3        8.84        9.06      5.39 o 
   6   9   3        1.50        3.21      3.63 o 
   7   9   3        0.11        0.65      5.56 o 
   8   9   3       35.22       29.73      7.99 o 
   9   9   3        2.87        2.77      6.07 o 
  -8  10   3       19.60       42.06      9.88 o 
  -7  10   3        0.26        0.82      4.49 o 
  -6  10   3        3.38       10.26      7.26 o 
  -5  10   3        0.00       -3.12      5.66 o 
  -4  10   3        0.88        5.83      6.34 o 
  -3  10   3       14.62       17.46      6.44 o 
  -2  10   3        1.01        6.37     14.79 o 
  -1  10   3        9.56       12.73     10.29 o 
   0  10   3        0.31        9.51     10.53 o 
   1  10   3        0.05       -4.62      5.53 o 
   2  10   3        0.92        5.43      5.08 o 
   3  10   3        1.54        5.99      5.69 o 
   4  10   3        0.57       -5.31      5.31 o 
   5  10   3        3.01       -2.53      4.91 o 
 -18   0   4       44.02       68.59     17.00 o 
 -17   0   4        6.66        6.89      9.07 o 
 -16   0   4        4.61        6.75      6.60 o 
 -15   0   4      120.50      134.90     13.97 o 
 -14   0   4        0.60        0.14      4.09 o 
 -13   0   4       28.82       29.98      5.93 o 
 -12   0   4      192.14      209.17     11.23 o 
 -11   0   4      126.15      135.49     10.63 o 
 -10   0   4       26.67       20.19      3.53 o 
  -9   0   4     1084.07     1187.24     18.32 o 
  -8   0   4     2504.70     2610.90     30.58 o 
  -7   0   4     1089.79      972.11     14.59 o 
  -6   0   4       11.54        8.92      2.07 o 
  -5   0   4       75.13       61.06      4.00 o 
  -4   0   4      346.62      276.49      6.78 o 
  -3   0   4     6148.90     5833.58     67.42 o 
  -2   0   4       54.99       49.12      3.55 o 
  -1   0   4        5.93        5.22      3.35 o 
   0   0   4    93811.70   122016.36   5310.49 o 
   1   0   4    12707.82    12583.96    140.00 o 
   2   0   4       26.92       25.24      2.84 o 
   3   0   4        3.80        1.61      1.79 o 
   4   0   4      529.13      523.96     10.05 o 
   5   0   4        0.17        0.18      1.80 o 
   6   0   4      260.55      235.70      9.20 o 
   7   0   4     1886.84     1801.32     25.80 o 
   8   0   4      205.80      202.18      9.01 o 
   9   0   4       26.64       19.04      4.91 o 
  10   0   4      454.87      427.71     18.12 o 
  11   0   4        0.09       -5.23      5.23 o 
  12   0   4       50.99       65.47     14.68 o 
  13   0   4       18.56       18.00      9.43 o 
  14   0   4       19.40       16.96     10.54 o 
  15   0   4       54.44       80.75     17.37 o 
  16   0   4       49.00       84.66     19.55 o 
  17   0   4        7.72        6.11     10.62 o 
 -19   1   4       10.41       14.18     12.68 o 
 -18   1   4       18.42        9.07      7.64 o 
 -17   1   4       13.03       22.36      6.32 o 
 -16   1   4       24.08       39.46     10.11 o 
 -15   1   4       16.23       10.49      6.90 o 
 -14   1   4      364.39      342.46     13.30 o 
 -13   1   4       50.07       38.82      4.76 o 
 -12   1   4       91.12       98.97      6.03 o 
 -11   1   4      608.92      620.93     10.04 o 
 -10   1   4      441.87      446.25      7.98 o 
  -9   1   4       36.42       25.67      2.39 o 
  -8   1   4        0.71       -1.17      1.17 o 
  -7   1   4      179.35      162.94      4.56 o 
  -6   1   4     1599.76     1604.33     14.96 o 
  -5   1   4     1135.26     1096.32     10.91 o 
  -4   1   4     1468.80     1330.07     11.95 o 
  -3   1   4     1017.90      916.69      8.68 o 
  -2   1   4     6806.21     6452.12     55.08 o 
  -1   1   4    12889.65    12714.16    113.13 o 
   0   1   4     6403.44     6192.59     52.73 o 
   1   1   4      533.97      488.89      6.81 o 
   2   1   4     4789.37     4456.24     49.79 o 
   3   1   4        1.15        1.47      1.04 o 
   4   1   4      430.75      438.42      7.30 o 
   5   1   4      543.67      570.21      9.45 o 
   6   1   4      201.74      222.14      5.05 o 
   7   1   4        0.83        2.20      1.60 o 
   8   1   4      253.57      286.31      7.01 o 
   9   1   4      258.00      280.94      8.77 o 
  10   1   4       16.01       16.49      4.18 o 
  11   1   4      134.39      134.35      9.66 o 
  12   1   4        7.20        3.72      5.21 o 
  13   1   4       15.81       20.80     10.33 o 
  14   1   4       17.34       17.45     11.10 o 
  15   1   4       74.02       81.35     13.73 o 
  16   1   4        0.71       11.31      7.10 o 
  17   1   4        0.45        6.29     11.05 o 
 -20   2   4       11.10       21.26     21.93 o 
 -19   2   4       31.16       26.05     10.05 o 
 -18   2   4        0.10       -5.38      6.33 o 
 -17   2   4        0.30        4.21      6.53 o 
 -16   2   4        3.83       13.70      7.30 o 
 -15   2   4       18.55       16.66      5.93 o 
 -14   2   4       40.67       44.16      7.58 o 
 -13   2   4      347.37      287.25     13.71 o 
 -12   2   4      325.30      294.83     10.67 o 
 -11   2   4      690.18      680.99     19.63 o 
 -10   2   4      190.15      206.12      6.00 o 
  -9   2   4      820.64      869.83     10.92 o 
  -8   2   4       20.11       18.75      2.28 o 
  -7   2   4      856.29      865.61     10.91 o 
  -6   2   4        8.11        8.12      1.49 o 
  -5   2   4     1223.29     1221.52     11.88 o 
  -4   2   4       14.30       14.99      1.57 o 
  -3   2   4     2383.27     2359.22     18.34 o 
  -2   2   4     1691.57     1667.44     14.95 o 
  -1   2   4      119.94      115.59      2.86 o 
   0   2   4     3042.70     2896.98     24.98 o 
   1   2   4     1258.78     1203.75     13.66 o 
   2   2   4       22.86       19.88      1.72 o 
   3   2   4     2087.60     2071.66     19.38 o 
   4   2   4     5320.30     5526.72     47.27 o 
   5   2   4       37.72       37.05      3.32 o 
   6   2   4      436.77      444.00      8.92 o 
   7   2   4       59.32       50.13      3.90 o 
   8   2   4       21.49       25.15      4.16 o 
   9   2   4       75.60       66.60      5.71 o 
  10   2   4        2.66        0.23      2.85 o 
  11   2   4        6.64        5.54      3.85 o 
  12   2   4      110.84      126.37     11.43 o 
  13   2   4       57.50       53.20      7.79 o 
  14   2   4        2.42       -2.32      5.31 o 
  15   2   4        6.06       -7.23      7.69 o 
  16   2   4        1.45       -3.96      9.03 o 
  17   2   4       13.25       -1.03     11.07 o 
 -19   3   4        2.24       -2.98      8.29 o 
 -18   3   4        1.06        0.69      7.93 o 
 -17   3   4        0.07        5.16      7.57 o 
 -16   3   4        1.70        3.16      7.05 o 
 -15   3   4        1.10       10.81      7.46 o 
 -14   3   4       64.17       48.92      7.57 o 
 -13   3   4      109.00       97.50      9.70 o 
 -12   3   4      508.27      480.94     17.16 o 
 -11   3   4        3.01       -4.04      4.04 o 
 -10   3   4       21.05       26.06      4.73 o 
  -9   3   4        3.17        7.56      2.01 o 
  -8   3   4      331.56      337.50      7.16 o 
  -7   3   4       34.30       33.45      2.52 o 
  -6   3   4     1563.19     1488.87     15.07 o 
  -5   3   4       35.01       50.65      2.69 o 
  -4   3   4       55.11       53.46      2.49 o 
  -3   3   4       32.82       39.45      2.79 o 
  -2   3   4      182.72      182.45      3.75 o 
  -1   3   4       18.65       21.94      1.38 o 
   0   3   4        8.83       14.42      2.00 o 
   1   3   4      803.33      819.92      9.09 o 
   2   3   4        3.97        3.14      1.09 o 
   3   3   4       10.78        9.03      1.54 o 
   4   3   4      312.35      316.44      5.89 o 
   5   3   4      411.86      405.06     10.24 o 
   6   3   4      147.04      175.45      6.70 o 
   7   3   4      109.44      114.31      9.19 o 
   8   3   4       48.65       63.94      7.03 o 
   9   3   4      167.87      171.62     10.41 o 
  10   3   4      107.31      117.47     13.57 o 
  11   3   4       16.56        7.63      4.27 o 
  12   3   4       11.15        0.03     11.02 o 
  13   3   4       23.64       33.82     10.53 o 
  14   3   4        6.18        2.19      7.04 o 
  15   3   4       10.03        1.49      9.11 o 
  16   3   4       28.15       40.86     17.15 o 
 -19   4   4        9.89       14.66     10.90 o 
 -18   4   4        1.02       -5.38      7.81 o 
 -17   4   4        9.68        9.02      8.49 o 
 -16   4   4       31.67       46.79     12.54 o 
 -15   4   4        0.72       -6.49      6.49 o 
 -14   4   4        7.45        6.97      7.75 o 
 -13   4   4        1.26        5.28      4.08 o 
 -12   4   4      102.31       84.37      9.00 o 
 -11   4   4        6.33        7.00      4.28 o 
 -10   4   4      381.17      364.59     22.69 o 
  -9   4   4      600.69      583.10     12.93 o 
  -8   4   4      426.85      392.13      8.06 o 
  -7   4   4        2.13        1.69      1.64 o 
  -6   4   4        1.24        2.96      1.43 o 
  -5   4   4        4.29        3.16      1.78 o 
  -4   4   4     1188.27     1270.03     15.79 o 
  -3   4   4      127.97      120.75      6.04 o 
  -2   4   4        7.26        5.79      1.72 o 
  -1   4   4      402.04      477.13      7.71 o 
   0   4   4      132.42      153.61      4.10 o 
   1   4   4      784.68      876.92     10.84 o 
   2   4   4      133.55      119.94      4.54 o 
   3   4   4       51.42       52.74      3.27 o 
   4   4   4      383.08      386.88      7.40 o 
   5   4   4      287.76      286.24      6.67 o 
   6   4   4      431.22      415.55      9.65 o 
   7   4   4       10.72        4.77      3.09 o 
   8   4   4      159.39      175.06     12.30 o 
   9   4   4        8.30        8.94      3.88 o 
  10   4   4       33.88       20.19      4.80 o 
  11   4   4       41.69       43.31     14.47 o 
  12   4   4        3.65       -0.08      4.96 o 
  13   4   4        2.44        0.72      9.82 o 
  14   4   4        0.91       -2.87      7.11 o 
  15   4   4       14.26       17.37      9.52 o 
  16   4   4        5.04        6.75     11.34 o 
 -18   5   4       25.90       31.58     12.27 o 
 -17   5   4       20.12       25.78     14.40 o 
 -16   5   4        0.07       -1.30      7.99 o 
 -15   5   4       32.91       51.78     19.41 o 
 -14   5   4        5.17       -3.58      9.17 o 
 -13   5   4       12.40        5.74     17.31 o 
 -12   5   4        1.93        1.32      4.09 o 
 -11   5   4        3.72        7.34      4.26 o 
 -10   5   4      165.63      186.15     13.27 o 
  -9   5   4        5.65        0.91      3.72 o 
  -8   5   4        0.47       -0.34      4.03 o 
  -7   5   4      332.60      361.21     14.32 o 
  -6   5   4      290.48      288.10     10.66 o 
  -5   5   4       78.72       82.58      5.65 o 
  -4   5   4      109.68      122.70      4.55 o 
  -3   5   4        0.23        1.23      1.64 o 
  -2   5   4      182.99      184.12      5.92 o 
  -1   5   4      244.50      248.16      6.38 o 
   0   5   4       16.11       13.39      2.16 o 
   1   5   4      277.02      273.75      7.31 o 
   2   5   4       42.08       53.46      3.90 o 
   3   5   4       13.39        9.91      1.82 o 
   4   5   4      129.43      131.18      5.78 o 
   5   5   4      190.74      184.39     10.08 o 
   6   5   4      339.12      353.23     18.78 o 
   7   5   4      138.34      134.21      6.98 o 
   8   5   4       89.64       68.62     10.32 o 
   9   5   4       24.76       12.05      5.22 o 
  10   5   4       84.30      103.84     11.35 o 
  11   5   4       17.02       17.79      6.34 o 
  12   5   4       24.75       18.96      7.40 o 
  13   5   4        5.01        7.96      6.74 o 
  14   5   4        0.10       -0.68      7.64 o 
  15   5   4        0.64       -7.92      8.11 o 
 -17   6   4        0.81        1.22      6.79 o 
 -16   6   4        6.76        4.00      7.35 o 
 -15   6   4        0.53       -6.36     13.74 o 
 -14   6   4        4.93        2.04      8.36 o 
 -13   6   4        5.70        1.52      6.55 o 
 -12   6   4        0.20        6.72     10.07 o 
 -11   6   4      114.59      136.62     17.09 o 
 -10   6   4       70.56       63.17      9.57 o 
  -9   6   4        3.06        3.62      4.43 o 
  -8   6   4       55.52       48.23     10.31 o 
  -7   6   4        8.46       11.26      4.82 o 
  -6   6   4       10.07        8.47      4.12 o 
  -5   6   4       44.24       44.78      7.97 o 
  -4   6   4      355.24      366.07     12.12 o 
  -3   6   4      168.85      192.34      7.36 o 
  -2   6   4      302.62      300.55      7.63 o 
  -1   6   4      285.09      287.18      7.50 o 
   0   6   4       83.19       85.83      4.74 o 
   1   6   4       18.66       13.71      2.77 o 
   2   6   4        0.01       -0.58      1.72 o 
   3   6   4      215.71      226.52      7.90 o 
   4   6   4       80.16       86.69      5.55 o 
   5   6   4        1.34        3.60      3.07 o 
   6   6   4        0.08       -0.56      3.02 o 
   7   6   4      112.94      121.97     14.86 o 
   8   6   4       10.01       13.62      6.25 o 
   9   6   4       11.94       13.94      6.06 o 
  10   6   4        0.09        0.01      5.47 o 
  11   6   4        0.67       -5.68     11.40 o 
  12   6   4        0.41        9.75      6.95 o 
  13   6   4        0.29        1.72      6.12 o 
  14   6   4        4.46        0.43      6.71 o 
 -15   7   4        0.01       -4.29      9.90 o 
 -14   7   4        5.45       13.55     10.01 o 
 -13   7   4        2.60        2.74      8.39 o 
 -12   7   4        0.00        0.93      6.77 o 
 -11   7   4       32.63       61.21     12.98 o 
 -10   7   4        0.47        1.82      6.15 o 
  -9   7   4       12.18       19.54      7.72 o 
  -8   7   4        8.55        3.51      4.88 o 
  -7   7   4       26.50       27.86      8.35 o 
  -6   7   4        5.83        3.70      4.36 o 
  -5   7   4      117.60      139.00     10.41 o 
  -4   7   4      164.39      173.89     11.17 o 
  -3   7   4      180.83      188.76     17.92 o 
  -2   7   4      164.52      161.44     16.08 o 
  -1   7   4      321.12      313.56      9.47 o 
   0   7   4        0.22        2.32      2.56 o 
   1   7   4        6.71        9.78      2.98 o 
   2   7   4       69.56       66.21      4.75 o 
   3   7   4      272.29      292.78     11.73 o 
   4   7   4        1.52        2.55      2.76 o 
   5   7   4       28.33       14.75      5.59 o 
   6   7   4       28.99       17.91      6.29 o 
   7   7   4       33.91       44.81     14.47 o 
   8   7   4       11.44       11.19      8.26 o 
   9   7   4       15.20        8.73      5.68 o 
  10   7   4        0.00       -5.13      5.13 o 
  11   7   4        0.30        4.02      5.82 o 
  12   7   4        0.21       -2.89      6.10 o 
 -14   8   4        0.11       -0.90      6.42 o 
 -13   8   4        0.02       -3.48     12.75 o 
 -12   8   4        0.58        3.96      8.65 o 
 -11   8   4        6.20       12.07      9.10 o 
 -10   8   4        2.68        9.00      8.47 o 
  -9   8   4        7.28       14.01      8.33 o 
  -8   8   4        3.29        5.79      5.37 o 
  -7   8   4        2.71        1.74      4.26 o 
  -6   8   4       70.58       67.03     10.24 o 
  -5   8   4        2.59       -0.12      3.97 o 
  -4   8   4        3.72        2.30      4.25 o 
  -3   8   4      140.18      150.51     12.86 o 
  -2   8   4       94.28      108.42     11.01 o 
  -1   8   4       36.22       28.41      6.54 o 
   0   8   4      149.21      168.50     16.43 o 
   1   8   4       37.86       48.35      5.82 o 
   2   8   4       49.58       43.46      6.43 o 
   3   8   4        0.05       -2.82      2.82 o 
   4   8   4       81.24      101.25     10.97 o 
   5   8   4       11.94        1.82      3.00 o 
   6   8   4        5.07       -1.52      4.25 o 
   7   8   4        0.01       -1.69      4.29 o 
   8   8   4        2.32        8.91      6.65 o 
   9   8   4        2.76        0.87      5.29 o 
  10   8   4       13.93       14.09      7.43 o 
  11   8   4        2.14        2.99      6.31 o 
 -11   9   4       24.51       30.81     12.30 o 
 -10   9   4        4.74        4.15      8.99 o 
  -9   9   4        0.00        2.58      7.10 o 
  -8   9   4        9.02       -0.46      6.18 o 
  -7   9   4       15.59       10.94      6.86 o 
  -6   9   4       48.89       62.11      8.64 o 
  -5   9   4        0.24        1.29      6.32 o 
  -4   9   4       60.33       80.29      9.18 o 
  -3   9   4        4.27        9.78      4.94 o 
  -2   9   4       21.70       22.17      9.52 o 
  -1   9   4        6.27        9.08      5.34 o 
   0   9   4       15.17       18.46      5.40 o 
   1   9   4        2.75        1.82      3.49 o 
   2   9   4       24.35       16.45      6.06 o 
   3   9   4        0.44       -0.45      3.94 o 
   4   9   4        7.14        3.36      4.25 o 
   5   9   4        4.04        6.68      4.68 o 
   6   9   4       29.23       43.64      9.84 o 
   7   9   4        3.46       -1.18      5.16 o 
   8   9   4        5.99        7.51      5.92 o 
  -8  10   4        0.94       -2.31      6.68 o 
  -7  10   4        1.36       -4.60      6.16 o 
  -6  10   4        5.74       -7.98      7.98 o 
  -5  10   4        7.86       18.05      6.72 o 
  -4  10   4        3.45       -0.09      5.55 o 
  -3  10   4        0.12        3.50      4.95 o 
  -2  10   4        2.56        4.06     13.86 o 
  -1  10   4        1.62       -0.13      9.14 o 
   0  10   4        4.55       -0.84      9.50 o 
   1  10   4        3.61       -5.76      9.77 o 
   2  10   4        0.00       11.67      5.17 o 
   3  10   4        3.37       17.25      6.25 o 
   4  10   4        3.81       -2.06      4.74 o 
   5  10   4       13.34       14.30      6.77 o 
 -20   1   5        0.28       22.95     14.64 o 
 -19   1   5        0.06       12.80     12.34 o 
 -18   1   5        8.32       18.68      8.22 o 
 -17   1   5        0.06       15.76      6.08 o 
 -16   1   5        0.43        1.24      5.02 o 
 -15   1   5       33.89       47.98     15.67 o 
 -14   1   5      358.89      382.94     12.77 o 
 -13   1   5       11.56       11.81      3.46 o 
 -12   1   5       19.88       15.96      3.08 o 
 -11   1   5       16.99       22.99      2.86 o 
 -10   1   5      218.64      203.02      5.59 o 
  -9   1   5      323.93      335.19      6.20 o 
  -8   1   5      306.19      314.26      5.76 o 
  -7   1   5      563.70      459.90      7.15 o 
  -6   1   5     1007.10     1048.95     11.19 o 
  -5   1   5     1589.59     1416.60     14.11 o 
  -4   1   5        2.47        4.72      1.26 o 
  -3   1   5     2847.14     2700.41     22.52 o 
  -2   1   5      307.83      314.55      7.40 o 
  -1   1   5     7736.84     7464.72     68.94 o 
   0   1   5     2951.42     2943.25     28.91 o 
   1   1   5        0.18       -1.13      1.13 o 
   2   1   5      789.76      838.25     11.41 o 
   3   1   5        7.77       10.22      1.60 o 
   4   1   5     2330.99     2251.08     22.87 o 
   5   1   5      287.51      284.08      6.75 o 
   6   1   5       14.75       16.29      2.17 o 
   7   1   5      492.02      534.16      9.18 o 
   8   1   5       12.70       13.44      2.82 o 
   9   1   5       77.48       80.38      6.19 o 
  10   1   5        4.74        7.42      3.69 o 
  11   1   5      126.36      153.09     12.42 o 
  12   1   5        2.15        3.13      5.30 o 
  13   1   5        6.66        3.64      5.27 o 
  14   1   5        4.60       10.56      7.01 o 
  15   1   5        0.11       -0.46      6.38 o 
  16   1   5       13.45        5.61      9.27 o 
  17   1   5        0.98       -0.50     11.28 o 
 -20   2   5       85.21       74.54     20.50 o 
 -19   2   5        4.83        9.97     17.78 o 
 -18   2   5        8.72        7.34      7.66 o 
 -17   2   5        3.79        4.16      7.77 o 
 -16   2   5       13.79       17.35      5.91 o 
 -15   2   5        7.79        5.96      7.49 o 
 -14   2   5       59.72       52.29     12.48 o 
 -13   2   5      163.13      145.70     11.53 o 
 -12   2   5      142.87      114.76      7.38 o 
 -11   2   5      339.73      329.33      9.76 o 
 -10   2   5       25.86       20.58      2.52 o 
  -9   2   5        0.03        0.41      1.69 o 
  -8   2   5       51.95       61.90      3.32 o 
  -7   2   5     1642.93     1755.74     16.86 o 
  -6   2   5       20.16       17.06      1.87 o 
  -5   2   5     2064.16     2100.38     18.82 o 
  -4   2   5     1101.36     1071.11     10.55 o 
  -3   2   5      488.68      471.11      6.60 o 
  -2   2   5      567.56      645.49      8.35 o 
  -1   2   5     2724.76     2692.59     23.62 o 
   0   2   5     1317.98     1124.43     12.30 o 
   1   2   5        8.22        7.26      1.41 o 
   2   2   5     1157.93     1181.16     13.69 o 
   3   2   5      162.28      149.08      4.88 o 
   4   2   5       10.72       10.80      1.96 o 
   5   2   5      109.85      119.79      5.19 o 
   6   2   5      246.49      254.40      8.03 o 
   7   2   5       13.05        4.69      2.30 o 
   8   2   5        2.00        1.00      2.62 o 
   9   2   5       13.01       13.56      3.48 o 
  10   2   5       85.08       76.79     10.10 o 
  11   2   5        6.64       11.73      5.23 o 
  12   2   5        2.05        5.03      5.08 o 
  13   2   5        4.89       10.50      6.14 o 
  14   2   5        1.59        2.76      5.98 o 
  15   2   5       31.65       23.87     12.64 o 
  16   2   5        1.37        4.90      9.61 o 
 -19   3   5        0.89        4.45      9.43 o 
 -18   3   5        4.44       -2.33      9.26 o 
 -17   3   5        0.60       -3.83      8.77 o 
 -16   3   5        2.40        7.17      7.53 o 
 -15   3   5        0.07        5.85      4.50 o 
 -14   3   5        0.00        9.56      4.89 o 
 -13   3   5       87.19      115.00     10.65 o 
 -12   3   5        2.09        0.10      3.94 o 
 -11   3   5      342.62      357.34     12.27 o 
 -10   3   5       45.14       34.86      4.48 o 
  -9   3   5       57.09       62.53      4.03 o 
  -8   3   5       26.10       24.95      2.49 o 
  -7   3   5        0.00        0.06      1.29 o 
  -6   3   5      869.39      878.90     11.21 o 
  -5   3   5        4.57        5.92      1.37 o 
  -4   3   5        2.65        1.09      1.22 o 
  -3   3   5     1186.50     1161.72     12.14 o 
  -2   3   5      414.05      487.75      6.26 o 
  -1   3   5      655.49      647.33      7.48 o 
   0   3   5        2.28        1.46      1.33 o 
   1   3   5        0.06        1.13      1.32 o 
   2   3   5      129.99      142.35      4.06 o 
   3   3   5      267.12      279.10      8.47 o 
   4   3   5        0.06        1.26      1.44 o 
   5   3   5      102.54      108.24      5.92 o 
   6   3   5       49.08       55.15      4.36 o 
   7   3   5        2.55        1.99      3.15 o 
   8   3   5        0.45        2.55      2.68 o 
   9   3   5        9.68       15.14      5.46 o 
  10   3   5       21.77        9.83      3.60 o 
  11   3   5        0.36        4.09      4.13 o 
  12   3   5       28.82       25.33      7.14 o 
  13   3   5        8.58        2.49      6.66 o 
  14   3   5        2.81       12.01     10.63 o 
  15   3   5        0.00        2.77     10.56 o 
  16   3   5        2.23       -3.80      9.26 o 
 -19   4   5       24.78       27.44     11.95 o 
 -18   4   5        3.88       12.94     10.16 o 
 -17   4   5        8.14        6.71      8.56 o 
 -16   4   5        2.66       -4.22      6.98 o 
 -15   4   5       12.24        2.26      6.99 o 
 -14   4   5       44.73       42.68      7.52 o 
 -13   4   5       84.61      106.71     10.61 o 
 -12   4   5        5.96        6.04      4.19 o 
 -11   4   5      324.92      328.67     14.85 o 
 -10   4   5        0.79        1.60      2.92 o 
  -9   4   5      128.66      140.41      7.75 o 
  -8   4   5      268.46      279.75      8.55 o 
  -7   4   5        1.97        1.76      1.64 o 
  -6   4   5      498.92      535.81     10.81 o 
  -5   4   5        2.06       -0.86      1.54 o 
  -4   4   5       20.01       20.82      3.57 o 
  -3   4   5      229.29      251.79      5.46 o 
  -2   4   5      380.69      380.53      7.31 o 
  -1   4   5        0.01        1.63      1.07 o 
   0   4   5       98.19      103.54      4.03 o 
   1   4   5      112.36      144.76      5.58 o 
   2   4   5      442.57      455.44      7.84 o 
   3   4   5        0.32        0.81      1.33 o 
   4   4   5       85.99       97.82      4.30 o 
   5   4   5      740.02      822.64     14.08 o 
   6   4   5        1.07        0.18      2.20 o 
   7   4   5      963.01      923.67     23.56 o 
   8   4   5      109.85      133.78     10.69 o 
   9   4   5       64.34       58.47     11.66 o 
  10   4   5        2.46        5.95      5.41 o 
  11   4   5       71.18       50.46      8.81 o 
  12   4   5        5.42        8.69      5.63 o 
  13   4   5        8.34       12.23      8.69 o 
  14   4   5        7.62       10.06      9.33 o 
  15   4   5        0.37       -4.73      9.01 o 
 -18   5   5        8.66        7.36      9.63 o 
 -17   5   5        6.02        5.42      9.35 o 
 -16   5   5        9.44       22.34     14.82 o 
 -15   5   5        3.07        0.58     15.53 o 
 -14   5   5        8.50       -0.45      5.58 o 
 -13   5   5        9.19        4.59      4.88 o 
 -12   5   5        4.61       10.15      5.37 o 
 -11   5   5       85.90       75.77     15.60 o 
 -10   5   5       33.70       29.92      5.92 o 
  -9   5   5       90.81       58.77      3.89 o 
  -8   5   5       57.68       66.43      8.23 o 
  -7   5   5       97.29      106.37      9.60 o 
  -6   5   5        5.14        8.85      3.43 o 
  -5   5   5       54.07       57.15      4.53 o 
  -4   5   5      308.33      324.07      6.49 o 
  -3   5   5        5.70        4.57      1.95 o 
  -2   5   5       59.55       61.88      4.37 o 
  -1   5   5       12.94       16.23      2.38 o 
   0   5   5       10.98       11.14      2.21 o 
   1   5   5      394.99      404.70      8.38 o 
   2   5   5       61.30       57.96      3.63 o 
   3   5   5       10.19        2.40      1.84 o 
   4   5   5       47.95       26.11      4.72 o 
   5   5   5       46.22       45.69      5.59 o 
   6   5   5       56.92       61.14      4.44 o 
   7   5   5       50.95       45.63      6.75 o 
   8   5   5      283.68      309.03     28.04 o 
   9   5   5       11.12       20.32      6.09 o 
  10   5   5       65.45       69.47     10.31 o 
  11   5   5        4.37        7.12      5.60 o 
  12   5   5        0.22        4.53      6.03 o 
  13   5   5        0.02       -0.46      6.30 o 
  14   5   5        0.03        7.58      8.85 o 
 -17   6   5        0.77       -1.23     11.07 o 
 -16   6   5        0.57       -5.51      7.37 o 
 -15   6   5        1.42       10.50      9.53 o 
 -14   6   5       37.13       54.73     15.34 o 
 -13   6   5       61.40       72.27     13.91 o 
 -12   6   5        4.87        2.16      8.57 o 
 -11   6   5       32.66       31.58      7.15 o 
 -10   6   5       23.67       20.48      9.30 o 
  -9   6   5        1.16        0.60      7.63 o 
  -8   6   5     1022.17      933.37     25.91 o 
  -7   6   5      444.50      441.07     17.29 o 
  -6   6   5      410.17      396.91     16.06 o 
  -5   6   5      191.10      194.29     17.17 o 
  -4   6   5        2.34        1.92      3.28 o 
  -3   6   5        0.00        0.74      4.10 o 
  -2   6   5       99.92      102.60      5.52 o 
  -1   6   5       51.60       64.50      6.13 o 
   0   6   5       98.03       99.21      6.19 o 
   1   6   5      438.15      455.83     12.75 o 
   2   6   5       13.04       14.07      2.63 o 
   3   6   5      185.25      190.98      7.39 o 
   4   6   5      273.81      268.89     11.48 o 
   5   6   5       21.98       24.10      4.80 o 
   6   6   5       29.72       25.10      7.17 o 
   7   6   5      354.58      339.14     56.61 o 
   8   6   5       24.35       18.65      9.05 o 
   9   6   5       30.18       33.60      7.67 o 
  10   6   5        0.52       -0.23      5.36 o 
  11   6   5        2.92       -4.98      4.98 o 
  12   6   5        4.92        6.00      6.35 o 
  13   6   5        0.00       -2.63      5.73 o 
 -15   7   5        5.62       11.82      9.95 o 
 -14   7   5       12.86       14.40     10.07 o 
 -13   7   5        3.85        1.40      7.25 o 
 -12   7   5        0.10       10.42     11.32 o 
 -11   7   5       33.97       24.98     10.22 o 
 -10   7   5        0.27       -3.09      5.07 o 
  -9   7   5        0.67        0.83      4.49 o 
  -8   7   5       47.09       41.95      7.74 o 
  -7   7   5       60.50       69.45     12.27 o 
  -6   7   5        0.05        2.55      3.89 o 
  -5   7   5        7.70        2.51      4.10 o 
  -4   7   5       25.38       21.01      5.08 o 
  -3   7   5       68.73       64.82     11.52 o 
  -2   7   5       75.90       89.06      9.49 o 
  -1   7   5       72.82       72.45      8.52 o 
   0   7   5       29.51       31.53      4.21 o 
   1   7   5       11.37       11.56      3.42 o 
   2   7   5       73.02       70.62      6.96 o 
   3   7   5        1.06        0.53      2.72 o 
   4   7   5        4.27        1.73      3.18 o 
   5   7   5      150.60      151.13     12.58 o 
   6   7   5       44.72       33.20      9.00 o 
   7   7   5       10.60       -1.49      4.36 o 
   8   7   5        2.03        3.56      5.49 o 
   9   7   5       19.22       21.59      7.86 o 
  10   7   5        8.73        2.68      5.45 o 
  11   7   5        0.77       -5.04      5.04 o 
  12   7   5        7.83        7.57      7.24 o 
 -14   8   5        0.24        6.12      9.01 o 
 -13   8   5        1.13       -5.40      8.33 o 
 -12   8   5       75.29      105.41     17.53 o 
 -11   8   5       45.56       49.63     14.28 o 
 -10   8   5        2.38       12.20      9.20 o 
  -9   8   5        5.06        2.18      5.28 o 
  -8   8   5        6.74       10.16      5.25 o 
  -7   8   5        2.68       -1.11      4.24 o 
  -6   8   5        0.79        2.72      4.31 o 
  -5   8   5      145.67      168.76     15.50 o 
  -4   8   5        0.08       -1.88      3.99 o 
  -3   8   5       15.47       14.99      5.25 o 
  -2   8   5       43.59       33.23      6.20 o 
  -1   8   5        1.19        1.10      4.45 o 
   0   8   5       53.95       55.47      7.32 o 
   1   8   5       18.58       12.52      3.98 o 
   2   8   5        0.34        1.44      2.98 o 
   3   8   5        3.11        9.86      3.99 o 
   4   8   5      190.47      219.89     13.72 o 
   5   8   5        0.94        3.11      4.48 o 
   6   8   5       16.47       14.87      6.47 o 
   7   8   5        0.34        7.37      5.74 o 
   8   8   5        7.30       10.24      8.24 o 
   9   8   5       11.24       14.23     13.16 o 
  10   8   5       18.62       39.59      9.09 o 
 -11   9   5       11.16       16.47      8.67 o 
 -10   9   5        0.91       -5.85      5.85 o 
  -9   9   5       14.68       11.67      7.43 o 
  -8   9   5       10.07       -3.17      6.27 o 
  -7   9   5        4.49        6.48      5.09 o 
  -6   9   5        4.14       16.39      5.78 o 
  -5   9   5        3.31        3.25      5.01 o 
  -4   9   5        5.32        1.63      4.66 o 
  -3   9   5       30.80       45.88      9.67 o 
  -2   9   5       16.82       13.25      5.53 o 
  -1   9   5        9.49        0.43      4.75 o 
   0   9   5       10.48       11.86     11.89 o 
   1   9   5        6.38        6.99      7.45 o 
   2   9   5       13.95       19.53     12.33 o 
   3   9   5        1.26       -2.04      3.61 o 
   4   9   5        1.32       -1.66      3.76 o 
   5   9   5        6.70        4.46      4.84 o 
   6   9   5        4.40       -0.83      5.40 o 
   7   9   5        1.33        4.96      6.26 o 
   8   9   5        0.59        7.15      6.36 o 
  -8  10   5       23.31       12.88     11.73 o 
  -7  10   5        0.68       -6.44      6.44 o 
  -6  10   5        5.99       -1.29      5.13 o 
  -5  10   5       18.61       17.06      7.52 o 
  -4  10   5        0.37       -1.59      4.87 o 
  -3  10   5       25.33       31.77      7.55 o 
  -2  10   5        1.24       -0.82      8.39 o 
  -1  10   5        0.03       -0.30      9.57 o 
   0  10   5        1.23       -5.23      8.66 o 
   1  10   5        1.29       -6.97      8.98 o 
   2  10   5        0.99       -3.13      4.24 o 
   3  10   5        1.67       -2.68      8.55 o 
   4  10   5        2.02       10.82      7.38 o 
 -19   0   6       22.17       40.06     13.79 o 
 -18   0   6        1.66       17.47     10.10 o 
 -17   0   6       21.72       60.17     15.74 o 
 -16   0   6       89.52       68.19     16.40 o 
 -15   0   6        3.96        0.20      9.43 o 
 -14   0   6      352.74      373.80     15.41 o 
 -13   0   6        5.13        1.49      3.40 o 
 -12   0   6       14.28       11.17      3.82 o 
 -11   0   6      166.44      160.74      8.07 o 
 -10   0   6     1733.36     1640.05     23.48 o 
  -9   0   6      207.13      225.20      7.30 o 
  -8   0   6       28.88       24.16      3.11 o 
  -7   0   6     1079.66     1074.58     17.03 o 
  -6   0   6     1289.94     1272.55     15.20 o 
  -5   0   6        5.92       12.09      2.03 o 
  -4   0   6        0.68        0.37      1.43 o 
  -3   0   6     3278.24     2960.35     46.00 o 
  -2   0   6     5551.98     5044.62     57.81 o 
  -1   0   6    28737.98    31372.37    373.88 o 
   0   0   6      786.33      691.60     12.34 o 
   1   0   6     1884.80     1844.69     29.70 o 
   2   0   6      417.70      480.38      9.34 o 
   3   0   6      201.58      197.84      9.53 o 
   4   0   6     1872.88     1954.72     35.50 o 
   5   0   6       11.56        9.48      2.88 o 
   6   0   6      102.12      153.13      7.67 o 
   7   0   6      114.11      135.02     11.11 o 
   8   0   6        5.72       11.79      4.34 o 
   9   0   6      680.50      689.54     51.82 o 
  10   0   6        0.00        0.86      4.86 o 
  11   0   6       16.22       14.38      9.30 o 
  12   0   6       49.57       55.55     14.98 o 
  13   0   6       34.41       45.24     13.41 o 
  14   0   6       16.32        6.00      9.11 o 
  15   0   6        5.10       11.58     10.98 o 
  16   0   6       16.51        5.95     10.08 o 
 -20   1   6        7.48       44.71     16.45 o 
 -19   1   6        0.14        1.64     11.87 o 
 -18   1   6       28.08       33.34     14.07 o 
 -17   1   6        0.59       -2.73      4.90 o 
 -16   1   6       72.61       78.01      9.35 o 
 -15   1   6        4.06        4.19      4.94 o 
 -14   1   6       14.03       10.63      6.20 o 
 -13   1   6       62.28       44.79      8.12 o 
 -12   1   6       43.25       34.66      5.26 o 
 -11   1   6       89.50       97.16      4.49 o 
 -10   1   6      213.36      200.65      5.41 o 
  -9   1   6      125.20      127.68      4.30 o 
  -8   1   6     1793.35     1943.98     17.34 o 
  -7   1   6       12.95       11.60      1.90 o 
  -6   1   6       69.09       75.86      3.23 o 
  -5   1   6      121.99      129.63      3.49 o 
  -4   1   6      301.74      282.19      4.98 o 
  -3   1   6     2408.34     2233.01     20.73 o 
  -2   1   6     3088.23     2909.82     27.53 o 
  -1   1   6       89.55      101.44      3.84 o 
   0   1   6     4832.60     4793.87     43.13 o 
   1   1   6      142.66      135.46      5.52 o 
   2   1   6      102.69       82.60      5.75 o 
   3   1   6     1874.81     2015.16     19.75 o 
   4   1   6      579.08      573.30      9.01 o 
   5   1   6      150.13      161.80      6.03 o 
   6   1   6      147.89      151.32      5.85 o 
   7   1   6      100.35      112.43      5.88 o 
   8   1   6        6.08        1.83      2.46 o 
   9   1   6       23.20       29.31      4.94 o 
  10   1   6       46.25       31.09      8.71 o 
  11   1   6       21.47       15.74      6.33 o 
  12   1   6       22.68       30.19      8.84 o 
  13   1   6       30.00       43.01     12.00 o 
  14   1   6        0.45        3.23      6.00 o 
  15   1   6       14.67       22.71      8.81 o 
  16   1   6        2.08       -1.82      6.70 o 
 -20   2   6       11.19       30.30     16.09 o 
 -19   2   6        1.35        6.10      8.68 o 
 -18   2   6       12.93        3.36      7.66 o 
 -17   2   6        1.66       12.98      5.68 o 
 -16   2   6       26.24       33.90      7.31 o 
 -15   2   6        0.15        6.59      5.01 o 
 -14   2   6      170.30      153.06     12.24 o 
 -13   2   6        5.28        1.29      3.41 o 
 -12   2   6        6.43        3.15      3.20 o 
 -11   2   6      164.66      162.66      7.66 o 
 -10   2   6        0.28        0.75      1.79 o 
  -9   2   6       19.14        6.91      1.97 o 
  -8   2   6       76.51       84.44      3.82 o 
  -7   2   6      941.00     1034.39     12.45 o 
  -6   2   6     1410.64     1479.37     15.24 o 
  -5   2   6     1621.39     1560.89     14.46 o 
  -4   2   6       46.72       55.89      2.68 o 
  -3   2   6      772.75      785.02      9.42 o 
  -2   2   6       10.40        5.09      1.45 o 
  -1   2   6      587.08      560.33      7.75 o 
   0   2   6      814.54      845.13     10.63 o 
   1   2   6      407.67      458.68      7.58 o 
   2   2   6        0.01        1.66      2.14 o 
   3   2   6      148.36      180.42      5.23 o 
   4   2   6      108.23      117.35      5.06 o 
   5   2   6       17.37       18.09      2.52 o 
   6   2   6       79.32       75.25      5.95 o 
   7   2   6      189.07      201.89      8.85 o 
   8   2   6        0.62        0.25      2.65 o 
   9   2   6       30.99       20.20      4.69 o 
  10   2   6        0.02        6.90      4.68 o 
  11   2   6       37.82       28.69      6.38 o 
  12   2   6       33.52       39.74      9.26 o 
  13   2   6        2.32        1.51      5.25 o 
  14   2   6       17.14        8.19      6.99 o 
  15   2   6        1.92        1.10     10.27 o 
  16   2   6        8.50       -0.28      9.75 o 
 -20   3   6        2.25       26.25     10.72 o 
 -19   3   6        2.51       -1.20      8.60 o 
 -18   3   6        0.12        7.45      8.28 o 
 -17   3   6        2.01       18.15      9.12 o 
 -16   3   6        6.75        4.97      4.81 o 
 -15   3   6        0.06        5.94      4.55 o 
 -14   3   6        4.25        1.89      4.45 o 
 -13   3   6       16.60       17.03      6.59 o 
 -12   3   6      416.77      386.11     15.42 o 
 -11   3   6       33.47       35.73      6.61 o 
 -10   3   6        0.16        3.04      2.55 o 
  -9   3   6       25.47       17.67      2.56 o 
  -8   3   6       12.79       14.19      2.15 o 
  -7   3   6      149.46      153.18      4.88 o 
  -6   3   6        1.95        1.78      1.43 o 
  -5   3   6       69.71       82.16      3.41 o 
  -4   3   6     1130.04     1183.07     12.38 o 
  -3   3   6        1.08       -1.56      1.59 o 
  -2   3   6      102.74       96.41      3.37 o 
  -1   3   6       32.24       44.16      2.49 o 
   0   3   6      524.83      544.02      7.53 o 
   1   3   6     1093.51     1134.20     13.62 o 
   2   3   6      252.30      280.72      5.80 o 
   3   3   6      270.30      263.75      5.99 o 
   4   3   6     1223.88     1206.97     15.65 o 
   5   3   6      190.82      211.00      8.92 o 
   6   3   6      194.24      194.00     10.01 o 
   7   3   6        0.00       -0.22      2.87 o 
   8   3   6        6.03       10.08      3.57 o 
   9   3   6        9.88       10.13      3.37 o 
  10   3   6       11.33       16.01      4.63 o 
  11   3   6       15.75       17.24      5.59 o 
  12   3   6       29.57       24.05      6.50 o 
  13   3   6       19.12        5.24      8.90 o 
  14   3   6        0.72       14.46     13.02 o 
  15   3   6        0.00       -4.95      9.70 o 
 -19   4   6        5.61        0.19      8.54 o 
 -18   4   6        8.70       -4.23     14.67 o 
 -17   4   6        8.50       23.56      9.81 o 
 -16   4   6        5.75        0.64      8.37 o 
 -15   4   6       35.67       45.14     19.02 o 
 -14   4   6        9.56       11.55      5.46 o 
 -13   4   6       36.76       31.82      7.73 o 
 -12   4   6       13.40       20.03      5.76 o 
 -11   4   6       13.50       14.06      6.18 o 
 -10   4   6       25.55       26.06      4.37 o 
  -9   4   6      365.30      337.19      9.77 o 
  -8   4   6      168.26      195.97      6.61 o 
  -7   4   6       64.78       70.25      4.15 o 
  -6   4   6      570.82      590.28      9.87 o 
  -5   4   6      108.22      124.38      4.01 o 
  -4   4   6       92.37       97.20      5.18 o 
  -3   4   6       71.19       68.21      2.81 o 
  -2   4   6      271.00      320.77      5.64 o 
  -1   4   6        4.80        4.74      1.37 o 
   0   4   6      173.64      179.47      4.90 o 
   1   4   6       80.39       93.56      3.57 o 
   2   4   6      505.51      511.09      7.10 o 
   3   4   6      917.54      957.39     12.08 o 
   4   4   6       46.76       47.73      3.57 o 
   5   4   6       17.38       28.94      3.52 o 
   6   4   6        4.21        4.01      2.76 o 
   7   4   6       34.61       34.01      5.98 o 
   8   4   6        1.04       -1.64      3.05 o 
   9   4   6        0.02       -3.07      3.07 o 
  10   4   6        4.40        1.75      3.88 o 
  11   4   6        9.33       18.68      9.50 o 
  12   4   6       15.76       24.82      9.91 o 
  13   4   6        4.79       -4.46      7.43 o 
  14   4   6        9.92       -0.73     10.44 o 
  15   4   6        0.46        2.74     11.39 o 
 -18   5   6        0.28       -1.10      8.60 o 
 -17   5   6        1.26        0.13      7.79 o 
 -16   5   6       14.11       38.25     12.12 o 
 -15   5   6        7.97        1.93     17.00 o 
 -14   5   6       38.66       47.44     11.51 o 
 -13   5   6        1.64        7.04      5.84 o 
 -12   5   6       19.41       12.51      5.18 o 
 -11   5   6      212.76      198.62     14.21 o 
 -10   5   6       38.71       25.82      5.67 o 
  -9   5   6      638.33      600.90     12.77 o 
  -8   5   6      152.73      155.71     12.06 o 
  -7   5   6       25.78       20.37      6.81 o 
  -6   5   6       11.92       16.03      3.93 o 
  -5   5   6       34.66       37.38      4.77 o 
  -4   5   6       42.64       39.79      4.52 o 
  -3   5   6        3.04        1.54      1.88 o 
  -2   5   6        0.00       -1.84      1.84 o 
  -1   5   6      206.32      203.12      8.25 o 
   0   5   6      486.68      477.91      7.66 o 
   1   5   6       75.62       83.18      4.52 o 
   2   5   6       46.17       35.62      4.39 o 
   3   5   6        3.39        5.34      3.53 o 
   4   5   6        1.85        1.43      2.63 o 
   5   5   6      257.93      266.39     12.32 o 
   6   5   6        4.06       -0.25      2.85 o 
   7   5   6        0.00        4.67      4.45 o 
   8   5   6        5.64        3.19      4.08 o 
   9   5   6       24.33        4.79      5.27 o 
  10   5   6        0.50        1.03      4.76 o 
  11   5   6        1.43        0.25      4.94 o 
  12   5   6       40.03       45.36     10.48 o 
  13   5   6        0.61        6.93      9.50 o 
  14   5   6        0.05       15.12      9.85 o 
 -17   6   6       13.91       10.51     11.04 o 
 -16   6   6        0.52        9.90     12.06 o 
 -15   6   6        3.00       -0.52      8.29 o 
 -14   6   6        7.53       46.44     19.04 o 
 -13   6   6        4.69       -0.95      7.49 o 
 -12   6   6        3.96        5.05      7.58 o 
 -11   6   6       10.85        7.67      5.14 o 
 -10   6   6      104.80       76.21     11.81 o 
  -9   6   6      209.98      206.32     14.80 o 
  -8   6   6      474.14      473.63     18.43 o 
  -7   6   6      190.75      194.02     12.02 o 
  -6   6   6        7.21        9.76      4.39 o 
  -5   6   6        0.02        3.29      3.49 o 
  -4   6   6       84.67       84.20      9.76 o 
  -3   6   6       24.60       16.77      4.90 o 
  -2   6   6       52.21       52.70      5.25 o 
  -1   6   6        0.55        1.29      2.15 o 
   0   6   6        5.73        0.47      2.61 o 
   1   6   6        1.31        4.06      2.30 o 
   2   6   6      381.80      387.79      9.54 o 
   3   6   6       15.19       16.94      3.91 o 
   4   6   6      108.33      137.51      9.46 o 
   5   6   6       11.03        9.14      3.78 o 
   6   6   6        2.58        4.81      3.63 o 
   7   6   6        7.63        4.93      4.94 o 
   8   6   6       17.73        6.97      5.59 o 
   9   6   6       36.65       27.43      9.08 o 
  10   6   6        0.36        6.70      5.78 o 
  11   6   6       37.29       33.19      8.66 o 
  12   6   6       13.97       18.77      7.90 o 
  13   6   6        1.70        2.71      7.20 o 
 -16   7   6        8.29       24.51     11.74 o 
 -15   7   6        0.54       -0.36      8.37 o 
 -14   7   6       12.05       16.98     11.19 o 
 -13   7   6        0.81        2.16      9.12 o 
 -12   7   6        2.14        2.07      7.29 o 
 -11   7   6        1.04       -0.95      7.21 o 
 -10   7   6       12.10       15.35      6.10 o 
  -9   7   6        2.81       10.12      5.96 o 
  -8   7   6       35.61       27.36      8.16 o 
  -7   7   6        0.38       -1.56      3.49 o 
  -6   7   6       56.93       35.70      8.88 o 
  -5   7   6        2.11        2.83      3.98 o 
  -4   7   6      225.73      242.83     13.40 o 
  -3   7   6      235.69      302.42     14.01 o 
  -2   7   6       73.68       88.83     13.37 o 
  -1   7   6      295.10      291.92      9.29 o 
   0   7   6        0.80        3.69      2.56 o 
   1   7   6      558.08      584.12     15.74 o 
   2   7   6        3.33        1.59      2.35 o 
   3   7   6       68.69       70.50     13.00 o 
   4   7   6        0.13        5.87      3.40 o 
   5   7   6       20.59       23.24      5.72 o 
   6   7   6        2.42        1.94      3.90 o 
   7   7   6       87.72      120.47     19.43 o 
   8   7   6        0.80        4.00      5.63 o 
   9   7   6        1.90        1.59      5.74 o 
  10   7   6        0.74        2.67      5.87 o 
  11   7   6       42.85       58.25     10.82 o 
 -14   8   6        0.53       -1.70      7.85 o 
 -13   8   6       17.74       13.90     10.71 o 
 -12   8   6        0.18       -8.12     14.17 o 
 -11   8   6        0.26       -3.10      8.87 o 
 -10   8   6        0.20        6.18      5.13 o 
  -9   8   6        1.46       -1.89      4.30 o 
  -8   8   6        0.00        0.09      4.26 o 
  -7   8   6       11.26        7.45      5.14 o 
  -6   8   6        0.68       10.75      5.02 o 
  -5   8   6        5.61        7.84      6.36 o 
  -4   8   6        0.00       -3.86      3.86 o 
  -3   8   6        2.47       -3.14      3.79 o 
  -2   8   6       52.77       52.65      7.05 o 
  -1   8   6       46.84       56.83      7.33 o 
   0   8   6       42.70       58.45      7.29 o 
   1   8   6       25.58       18.46      4.27 o 
   2   8   6      102.98      121.05      9.26 o 
   3   8   6        0.05        0.43      3.07 o 
   4   8   6        0.11        0.49      4.27 o 
   5   8   6        2.30        1.47      4.71 o 
   6   8   6       45.53       68.55     18.10 o 
   7   8   6        2.13        1.40      5.57 o 
   8   8   6        3.50       -3.43      5.73 o 
   9   8   6        0.32       -2.33      5.77 o 
  10   8   6        4.97       12.48      7.22 o 
 -11   9   6        0.26        3.23      8.36 o 
 -10   9   6        9.21        0.29      7.31 o 
  -9   9   6        0.40        5.53      6.77 o 
  -8   9   6       10.02       20.93      6.70 o 
  -7   9   6       26.83       33.23      7.14 o 
  -6   9   6        3.97        7.81      5.23 o 
  -5   9   6        4.05        2.67      4.91 o 
  -4   9   6       16.67       11.49      5.39 o 
  -3   9   6       18.76        8.86      5.63 o 
  -2   9   6        0.32       -5.18      5.18 o 
  -1   9   6        3.66       13.95      8.06 o 
   0   9   6       27.41       23.43      8.85 o 
   1   9   6        4.13        7.05      5.07 o 
   2   9   6        4.75        7.48      7.41 o 
   3   9   6        2.61       -1.18      6.45 o 
   4   9   6        0.84       -0.02      6.06 o 
   5   9   6        3.28        1.15      4.55 o 
   6   9   6        1.91        3.71      5.47 o 
   7   9   6        4.51        7.45      6.90 o 
  -8  10   6        7.76       21.14      8.22 o 
  -7  10   6        1.19        6.35      6.09 o 
  -6  10   6        0.00       -3.21      5.19 o 
  -5  10   6        1.73        2.88      5.34 o 
  -4  10   6        0.00        1.41      5.30 o 
  -3  10   6        1.35       -4.50      5.86 o 
  -2  10   6        6.84        7.36      8.70 o 
  -1  10   6        1.07        9.05     11.15 o 
   0  10   6        1.49       -2.56      9.26 o 
   1  10   6       11.33       14.28     11.57 o 
   2  10   6        3.79       -5.83      8.10 o 
   3  10   6        9.09        5.18      9.51 o 
 -20   1   7        0.32        9.80     11.04 o 
 -19   1   7       14.48       31.64      9.25 o 
 -18   1   7        4.08        8.60      7.18 o 
 -17   1   7        0.18        6.24      5.35 o 
 -16   1   7       28.50       43.49      8.26 o 
 -15   1   7      108.47      101.09     13.83 o 
 -14   1   7        9.08        2.55      3.74 o 
 -13   1   7        0.16       -2.93      3.03 o 
 -12   1   7      125.22      131.53      5.62 o 
 -11   1   7      166.30      155.85      5.42 o 
 -10   1   7     1010.18     1097.78     12.77 o 
  -9   1   7      597.74      631.09      8.77 o 
  -8   1   7        1.97        1.06      1.24 o 
  -7   1   7     2644.61     2665.73     21.87 o 
  -6   1   7     3191.99     3072.41     24.88 o 
  -5   1   7      152.96      137.06      4.38 o 
  -4   1   7     1214.43     1223.02     13.03 o 
  -3   1   7        0.44       -1.06      1.20 o 
  -2   1   7     3028.03     2865.65     27.37 o 
  -1   1   7     2038.19     1893.93     18.44 o 
   0   1   7        0.10       -0.96      2.01 o 
   1   1   7      681.76      701.45     10.78 o 
   2   1   7      105.04       98.12      4.68 o 
   3   1   7       33.73       35.96      3.02 o 
   4   1   7       51.16       58.39      3.50 o 
   5   1   7       60.40       54.73      4.66 o 
   6   1   7       19.50       17.79      3.21 o 
   7   1   7       39.99       34.76      3.87 o 
   8   1   7      154.16      155.42      8.25 o 
   9   1   7       99.86       98.67      8.92 o 
  10   1   7      294.41      313.48     17.93 o 
  11   1   7       10.69        6.37      6.00 o 
  12   1   7        9.72        4.46      5.93 o 
  13   1   7       18.51       23.58      8.42 o 
  14   1   7        3.90        5.00      6.75 o 
  15   1   7        1.67        7.84      7.13 o 
  16   1   7        6.08       15.56      9.81 o 
 -20   2   7        5.79       26.29     14.79 o 
 -19   2   7        0.33        4.52      8.03 o 
 -18   2   7        0.58       14.61      5.77 o 
 -17   2   7        4.63       14.71      5.65 o 
 -16   2   7        8.97       14.44      6.33 o 
 -15   2   7        3.57        1.78      6.05 o 
 -14   2   7       33.01       15.50      5.84 o 
 -13   2   7       81.30       75.66      7.64 o 
 -12   2   7      143.19      172.29      9.08 o 
 -11   2   7        1.03       -2.28      2.71 o 
 -10   2   7      796.64      757.15     11.26 o 
  -9   2   7       99.28      102.97      4.54 o 
  -8   2   7        0.73        1.82      1.60 o 
  -7   2   7       28.89       30.72      2.57 o 
  -6   2   7        0.00        0.39      1.26 o 
  -5   2   7      298.43      270.81      6.42 o 
  -4   2   7      160.73      178.15      4.46 o 
  -3   2   7      765.48      774.02     11.02 o 
  -2   2   7      103.92      112.78      3.94 o 
  -1   2   7     1190.86     1141.93     12.98 o 
   0   2   7      399.50      401.92      7.20 o 
   1   2   7      831.72      809.52     11.26 o 
   2   2   7       10.97        9.47      1.93 o 
   3   2   7      299.57      240.54      6.24 o 
   4   2   7        8.59        2.60      1.76 o 
   5   2   7       96.35       95.83      5.58 o 
   6   2   7       14.16       14.74      3.36 o 
   7   2   7      156.26      174.48      9.54 o 
   8   2   7      239.19      268.71     11.64 o 
   9   2   7       42.83       39.77      6.04 o 
  10   2   7       45.81       61.39     12.72 o 
  11   2   7       21.33       18.67      7.02 o 
  12   2   7        1.03        1.51      5.60 o 
  13   2   7        9.61        5.67      6.19 o 
  14   2   7        8.92        5.86      7.10 o 
  15   2   7        0.60       -6.93      7.36 o 
 -20   3   7       32.12       31.96     11.63 o 
 -19   3   7       25.46       50.13     12.34 o 
 -18   3   7        0.72       -3.36      7.67 o 
 -17   3   7        8.44        9.53      5.95 o 
 -16   3   7        0.32        0.98      4.16 o 
 -15   3   7        4.71        5.52      5.33 o 
 -14   3   7       96.98      102.28     10.55 o 
 -13   3   7       29.80       26.96      6.95 o 
 -12   3   7      712.87      723.16     21.33 o 
 -11   3   7       53.31       55.82      6.34 o 
 -10   3   7        8.94        6.62      2.86 o 
  -9   3   7       14.22       12.11      2.11 o 
  -8   3   7       57.38       54.45      3.66 o 
  -7   3   7       49.35       47.57      3.12 o 
  -6   3   7     1095.80     1268.55     14.00 o 
  -5   3   7       77.01       70.70      3.31 o 
  -4   3   7      283.81      313.79      6.02 o 
  -3   3   7        2.81       -0.47      1.15 o 
  -2   3   7      233.82      228.42      6.68 o 
  -1   3   7      264.27      254.77      5.47 o 
   0   3   7      317.72      312.61      5.79 o 
   1   3   7      260.13      302.42      6.56 o 
   2   3   7     1755.61     1790.86     18.72 o 
   3   3   7       54.69       58.49      3.85 o 
   4   3   7        8.49        4.09      2.07 o 
   5   3   7      203.51      239.51      8.35 o 
   6   3   7       92.66       85.19      6.49 o 
   7   3   7        0.24        3.47      4.52 o 
   8   3   7        4.77        9.58      3.99 o 
   9   3   7       63.73       70.31     12.68 o 
  10   3   7        5.08        6.21      3.87 o 
  11   3   7       65.39       60.57      9.06 o 
  12   3   7        0.92        4.78      6.14 o 
  13   3   7        0.02        3.88      5.85 o 
  14   3   7       16.44       12.71     13.41 o 
  15   3   7        7.24       -1.43     12.32 o 
 -19   4   7       55.21       43.71     15.01 o 
 -18   4   7        1.56        8.88      9.29 o 
 -17   4   7        4.06        2.30      8.39 o 
 -16   4   7       15.54       16.39     13.07 o 
 -15   4   7       60.00       55.86      8.92 o 
 -14   4   7        9.11        3.59      8.90 o 
 -13   4   7       20.60       22.72      6.20 o 
 -12   4   7       61.10       44.51     10.96 o 
 -11   4   7       74.85       79.40      8.98 o 
 -10   4   7      520.44      472.28     16.98 o 
  -9   4   7       44.23       42.93      4.59 o 
  -8   4   7      150.26      133.39      5.84 o 
  -7   4   7       73.45       96.10      4.66 o 
  -6   4   7       14.21        8.90      2.80 o 
  -5   4   7      249.61      293.04      5.96 o 
  -4   4   7       44.17       45.38      2.66 o 
  -3   4   7       75.07       71.92      3.09 o 
  -2   4   7      731.82      718.66      8.91 o 
  -1   4   7       25.04       22.41      2.03 o 
   0   4   7       42.55       47.53      3.03 o 
   1   4   7       20.59       18.81      2.26 o 
   2   4   7       25.59       21.82      2.61 o 
   3   4   7       45.24       56.62      3.83 o 
   4   4   7        1.20       -0.32      2.10 o 
   5   4   7      103.45       80.41      6.28 o 
   6   4   7        6.73        7.05      3.38 o 
   7   4   7       69.33       77.68     11.29 o 
   8   4   7        7.32       11.09      5.53 o 
   9   4   7       61.00       76.65      9.77 o 
  10   4   7       60.99       51.59      7.48 o 
  11   4   7       53.09       58.70      8.07 o 
  12   4   7        2.92       11.18      9.47 o 
  13   4   7        8.55        7.81     11.23 o 
  14   4   7        0.76       -0.72     10.13 o 
 -18   5   7        6.64       17.97     10.57 o 
 -17   5   7       28.18       25.06     23.30 o 
 -16   5   7       23.09       25.29     10.19 o 
 -15   5   7        0.44        0.25      7.18 o 
 -14   5   7        0.80       -1.86      7.80 o 
 -13   5   7        3.22        1.84      4.58 o 
 -12   5   7       20.11       11.68      5.58 o 
 -11   5   7      163.62      136.54     12.10 o 
 -10   5   7        9.50        8.44      4.33 o 
  -9   5   7       54.95       46.86      4.10 o 
  -8   5   7     1046.41     1081.41     16.79 o 
  -7   5   7      142.83      151.60     10.03 o 
  -6   5   7      435.33      438.14     13.97 o 
  -5   5   7       14.46       12.86      3.47 o 
  -4   5   7        0.00       -2.15      2.15 o 
  -3   5   7       38.19       38.19      3.78 o 
  -2   5   7       70.07       92.51      5.61 o 
  -1   5   7      405.01      415.26      9.34 o 
   0   5   7       56.04       48.14      3.79 o 
   1   5   7      171.87      167.36      7.72 o 
   2   5   7      355.41      339.92      9.94 o 
   3   5   7       30.34       35.73      7.98 o 
   4   5   7      125.84      118.58      9.21 o 
   5   5   7      109.92      109.36      6.45 o 
   6   5   7      163.98      185.83     16.47 o 
   7   5   7      332.38      318.09     16.16 o 
   8   5   7      123.89      100.97     11.21 o 
   9   5   7       16.42       24.50      5.48 o 
  10   5   7        9.11       15.65      6.26 o 
  11   5   7        1.32       10.97      6.58 o 
  12   5   7        0.16        5.85      6.25 o 
  13   5   7        4.97        1.69      8.19 o 
 -17   6   7        1.58        1.68      9.94 o 
 -16   6   7        0.09        6.87      9.83 o 
 -15   6   7       28.78       26.78     11.09 o 
 -14   6   7       11.25       22.44     13.60 o 
 -13   6   7       23.52       20.72      7.18 o 
 -12   6   7        9.43       15.51      5.41 o 
 -11   6   7       16.32        9.41      5.56 o 
 -10   6   7       19.06       28.10      6.74 o 
  -9   6   7       20.96       30.55      7.05 o 
  -8   6   7      140.78      125.88     14.70 o 
  -7   6   7       11.64       10.52      4.43 o 
  -6   6   7      101.18       92.52      8.48 o 
  -5   6   7        1.36        0.39      2.98 o 
  -4   6   7      326.15      321.77     12.75 o 
  -3   6   7       33.56       34.11      5.98 o 
  -2   6   7      401.32      371.12     10.83 o 
  -1   6   7       31.52       29.54      3.94 o 
   0   6   7       54.57       45.59      4.69 o 
   1   6   7      177.59      179.19      6.74 o 
   2   6   7       16.87       14.31      3.81 o 
   3   6   7        1.30        7.07      4.85 o 
   4   6   7        7.82        5.67      3.55 o 
   5   6   7        5.26       -1.62      4.53 o 
   6   6   7       11.54        8.47      4.26 o 
   7   6   7       36.32       15.67      9.94 o 
   8   6   7      147.72      148.98     16.71 o 
   9   6   7        4.78        8.85      5.84 o 
  10   6   7       10.65        5.86      7.71 o 
  11   6   7        0.98        6.08      6.33 o 
  12   6   7        2.72       -2.98      8.01 o 
 -16   7   7       23.21       34.20     12.37 o 
 -15   7   7       17.92       20.51     10.88 o 
 -14   7   7        1.75       -3.41     10.84 o 
 -13   7   7        0.77       -3.28      7.30 o 
 -12   7   7        6.95       -0.93      5.52 o 
 -11   7   7       31.80       46.02      8.81 o 
 -10   7   7       18.71       17.10      5.62 o 
  -9   7   7       19.51       15.65      5.75 o 
  -8   7   7        4.31        4.63      4.51 o 
  -7   7   7      119.06      125.60     13.06 o 
  -6   7   7       56.79       67.70     10.92 o 
  -5   7   7      129.41      125.03     10.07 o 
  -4   7   7      306.82      311.66     14.44 o 
  -3   7   7        0.87       -1.25      3.71 o 
  -2   7   7      111.55      125.91      9.73 o 
  -1   7   7       11.55       21.34      6.43 o 
   0   7   7        2.83        4.06      2.67 o 
   1   7   7        3.94        7.96      3.05 o 
   2   7   7       20.77       27.91      4.93 o 
   3   7   7        0.00       -2.86      2.86 o 
   4   7   7       27.32       21.58      5.31 o 
   5   7   7       27.58       29.08      6.54 o 
   6   7   7        8.88        8.20      4.84 o 
   7   7   7       31.49       46.62     10.13 o 
   8   7   7        1.24       -0.02      6.18 o 
   9   7   7        2.22        5.86      5.92 o 
  10   7   7        0.01        7.83      6.27 o 
  11   7   7       27.39       44.20     10.18 o 
 -14   8   7        3.54       16.59     11.20 o 
 -13   8   7       43.92       68.61     11.94 o 
 -12   8   7        5.70        3.84      6.85 o 
 -11   8   7        4.76        5.17      5.42 o 
 -10   8   7       20.00       14.63      6.13 o 
  -9   8   7       13.03        6.17      5.12 o 
  -8   8   7        0.09        4.82      4.64 o 
  -7   8   7       67.43       56.05      7.98 o 
  -6   8   7        3.18       -4.08      4.21 o 
  -5   8   7        1.08       -1.87      4.56 o 
  -4   8   7        0.16       -3.99      3.99 o 
  -3   8   7       79.45       88.26      9.01 o 
  -2   8   7       58.79       57.62      8.36 o 
  -1   8   7        0.76       -6.77      6.77 o 
   0   8   7        3.65        0.82      3.63 o 
   1   8   7        4.78        7.25      4.28 o 
   2   8   7        0.72        4.18      3.40 o 
   3   8   7        0.00       -2.97      2.97 o 
   4   8   7        1.45        1.53      4.52 o 
   5   8   7       39.64       42.75      7.88 o 
   6   8   7        0.22        2.42      6.20 o 
   7   8   7        0.03        1.77      6.10 o 
   8   8   7       23.64       17.81     15.66 o 
   9   8   7        0.16        6.61      6.34 o 
 -11   9   7        1.09        7.48      7.24 o 
 -10   9   7        0.94        5.35      8.30 o 
  -9   9   7       26.34       19.02     10.62 o 
  -8   9   7        2.20        2.04      5.43 o 
  -7   9   7        3.19       10.71      5.65 o 
  -6   9   7        0.52        4.31      5.07 o 
  -5   9   7       36.37       42.77      8.02 o 
  -4   9   7       14.22        3.99      5.01 o 
  -3   9   7        5.22        3.46      5.21 o 
  -2   9   7        3.36       -1.72      9.23 o 
  -1   9   7       42.08       48.85     11.12 o 
   0   9   7        3.83       10.71      7.87 o 
   1   9   7        9.39        5.03      4.96 o 
   2   9   7        0.67       -2.96      5.47 o 
   3   9   7        9.22       10.82      9.38 o 
   4   9   7       18.65       11.00      4.84 o 
   5   9   7        2.29       -4.13      4.70 o 
   6   9   7        5.97       14.79     11.01 o 
   7   9   7        0.62       -2.57      7.68 o 
  -7  10   7        0.16       -3.26      5.81 o 
  -6  10   7        1.92       -1.30      7.41 o 
  -5  10   7        0.68       -0.81      5.34 o 
  -4  10   7        1.74       -1.33      6.12 o 
  -3  10   7       32.40       26.43      8.05 o 
  -2  10   7        8.07        5.52     10.25 o 
  -1  10   7       35.25       28.17     14.32 o 
   0  10   7        4.99       15.29     12.29 o 
   1  10   7        5.27       16.84     13.12 o 
   2  10   7        9.74        0.18     10.61 o 
 -21   0   8       17.12       19.16     12.25 o 
 -20   0   8        0.70        8.14     10.20 o 
 -19   0   8       10.11        5.44      9.72 o 
 -18   0   8       10.82       23.43     12.89 o 
 -17   0   8       10.87       24.30     11.05 o 
 -16   0   8       21.18        7.06      9.96 o 
 -15   0   8      284.43      263.26     49.11 o 
 -14   0   8        3.61        5.16      4.49 o 
 -13   0   8      183.29      176.18      9.87 o 
 -12   0   8     1303.49     1328.07     23.77 o 
 -11   0   8      207.47      238.94      8.97 o 
 -10   0   8      392.84      375.65      9.96 o 
  -9   0   8       41.35       73.69      4.52 o 
  -8   0   8     2301.80     2330.22     25.60 o 
  -7   0   8       60.74       67.58      4.30 o 
  -6   0   8       60.09       54.60      3.94 o 
  -5   0   8       40.80       38.91      3.51 o 
  -4   0   8       48.83       55.79      4.67 o 
  -3   0   8     3253.71     3278.29     52.69 o 
  -2   0   8      481.58      472.04     10.53 o 
  -1   0   8      111.64      109.04      5.43 o 
   0   0   8     4936.86     5011.22     60.24 o 
   1   0   8     1788.65     1822.59     26.86 o 
   2   0   8      272.00      351.14      9.67 o 
   3   0   8       33.85       31.91      3.34 o 
   4   0   8       46.15       44.14      6.11 o 
   5   0   8       11.00       15.26      4.51 o 
   6   0   8       43.71       55.64      5.20 o 
   7   0   8      269.39      285.08     15.16 o 
   8   0   8        1.93        2.92      5.14 o 
   9   0   8      139.90      136.41     15.02 o 
  10   0   8      427.50      472.94     31.35 o 
  11   0   8       43.98       51.05     13.43 o 
  12   0   8        1.28        1.99      8.03 o 
  13   0   8        0.03       -3.84      6.95 o 
  14   0   8       29.66       16.18     11.76 o 
  15   0   8        0.98       -8.42      8.42 o 
 -21   1   8        0.03       26.81     12.72 o 
 -20   1   8        0.08       11.10      7.38 o 
 -19   1   8        0.10       15.77      7.73 o 
 -18   1   8        0.07       11.43      7.17 o 
 -17   1   8        0.82        7.74      7.37 o 
 -16   1   8      113.69      129.81     11.84 o 
 -15   1   8       46.40       41.19      7.31 o 
 -14   1   8      232.01      219.44     10.58 o 
 -13   1   8       91.16       88.83      6.71 o 
 -12   1   8      336.58      342.91      8.06 o 
 -11   1   8      341.66      332.73      6.94 o 
 -10   1   8      288.28      284.71      5.69 o 
  -9   1   8        3.84        4.48      1.54 o 
  -8   1   8      697.17      672.67      7.79 o 
  -7   1   8      205.12      197.19      4.85 o 
  -6   1   8      283.26      269.11      5.64 o 
  -5   1   8       31.70       27.36      2.74 o 
  -4   1   8     1084.87     1048.70     13.50 o 
  -3   1   8     1959.74     1857.72     20.16 o 
  -2   1   8       42.73       37.53      2.81 o 
  -1   1   8     3143.82     2995.80     27.44 o 
   0   1   8     1357.53     1387.26     15.31 o 
   1   1   8      293.07      231.02      5.79 o 
   2   1   8      320.80      316.62      7.01 o 
   3   1   8       48.11       53.71      3.74 o 
   4   1   8      222.46      261.95      7.05 o 
   5   1   8      279.45      269.29      7.32 o 
   6   1   8        0.41       -1.30      1.98 o 
   7   1   8       70.40       72.45      5.75 o 
   8   1   8       25.08       12.51      4.25 o 
   9   1   8       74.00       70.16      9.74 o 
  10   1   8       31.43       22.91     12.72 o 
  11   1   8       67.07       66.02     22.85 o 
  12   1   8        7.06       10.22      6.76 o 
  13   1   8        0.01        2.75      7.14 o 
  14   1   8        3.66        3.27      7.19 o 
  15   1   8        2.50       -0.62      7.31 o 
 -20   2   8        7.26        3.25     12.56 o 
 -19   2   8        4.24        5.47      8.97 o 
 -18   2   8       21.77       28.43      7.33 o 
 -17   2   8        0.60        1.68      9.15 o 
 -16   2   8       12.66       15.47      9.87 o 
 -15   2   8       36.76       43.53     12.76 o 
 -14   2   8        9.55        6.98      4.73 o 
 -13   2   8      234.38      205.42     11.79 o 
 -12   2   8      138.58      143.93      7.78 o 
 -11   2   8        8.67        8.09      3.90 o 
 -10   2   8      250.09      247.21      6.69 o 
  -9   2   8       16.81       18.02      2.43 o 
  -8   2   8      201.43      211.12      5.52 o 
  -7   2   8      110.34       92.61      3.90 o 
  -6   2   8      506.90      516.71      8.08 o 
  -5   2   8       66.29       64.71      3.21 o 
  -4   2   8      340.82      313.27      5.54 o 
  -3   2   8     1005.81      995.63     13.94 o 
  -2   2   8      409.90      363.41      6.71 o 
  -1   2   8       78.95       86.93      3.82 o 
   0   2   8      570.51      513.01      9.38 o 
   1   2   8      151.51      151.71      5.92 o 
   2   2   8        8.99       10.46      2.16 o 
   3   2   8        1.39       -0.84      1.60 o 
   4   2   8      534.16      565.30     11.42 o 
   5   2   8       46.33       42.18      4.02 o 
   6   2   8        6.22        2.23      2.94 o 
   7   2   8      211.35      219.66     12.02 o 
   8   2   8        6.77        5.31      3.54 o 
   9   2   8        7.95        2.02      4.74 o 
  10   2   8       24.69       36.28      8.74 o 
  11   2   8        0.17       -2.17      5.19 o 
  12   2   8       49.62       39.02      9.31 o 
  13   2   8       12.37        7.13      6.22 o 
  14   2   8        0.00        7.83      6.97 o 
  15   2   8        0.30        3.69      7.37 o 
 -20   3   8       48.08       64.44     14.01 o 
 -19   3   8        8.51       21.48      9.97 o 
 -18   3   8        0.46        2.28      5.25 o 
 -17   3   8        0.49        7.17      5.47 o 
 -16   3   8        7.20       19.15      6.30 o 
 -15   3   8       64.45       51.99      8.42 o 
 -14   3   8       19.00       11.12      6.20 o 
 -13   3   8      594.30      552.14     19.20 o 
 -12   3   8      201.47      197.41     17.66 o 
 -11   3   8      219.97      231.66     10.52 o 
 -10   3   8       56.17       59.19      5.16 o 
  -9   3   8      157.63      165.83      6.53 o 
  -8   3   8       10.33        8.87      2.26 o 
  -7   3   8      207.57      207.50      5.63 o 
  -6   3   8       45.50       41.86      2.84 o 
  -5   3   8      405.57      419.83      8.36 o 
  -4   3   8      135.69      148.95      4.17 o 
  -3   3   8     1018.27      999.50     11.86 o 
  -2   3   8      893.96      887.95     11.62 o 
  -1   3   8      197.07      184.36      5.02 o 
   0   3   8      740.75      782.80     10.17 o 
   1   3   8       23.65       22.68      2.63 o 
   2   3   8       74.54       65.18      7.00 o 
   3   3   8      307.27      317.37      8.21 o 
   4   3   8       32.37       31.80      5.76 o 
   5   3   8      240.24      240.95      9.87 o 
   6   3   8       62.59       67.87      6.87 o 
   7   3   8      255.30      260.76     14.44 o 
   8   3   8       74.17       83.02     10.49 o 
   9   3   8        3.43        4.02      4.11 o 
  10   3   8        0.00       -0.25      4.44 o 
  11   3   8        9.33       17.12      7.03 o 
  12   3   8       11.50        6.42      6.31 o 
  13   3   8        5.94        3.20      6.66 o 
  14   3   8        4.44        1.69     10.53 o 
 -19   4   8        8.54        2.63      9.22 o 
 -18   4   8        3.28       13.37      9.17 o 
 -17   4   8        6.18       18.14      9.81 o 
 -16   4   8       21.97       15.88      5.76 o 
 -15   4   8       35.95       45.65      8.02 o 
 -14   4   8       53.00       29.35      7.18 o 
 -13   4   8       22.72       17.67      5.57 o 
 -12   4   8       10.48        7.13      8.96 o 
 -11   4   8       36.88       27.87      5.92 o 
 -10   4   8      166.27      150.51      9.48 o 
  -9   4   8      330.10      303.32      9.80 o 
  -8   4   8       54.22       54.80      4.21 o 
  -7   4   8      126.48      134.79      5.18 o 
  -6   4   8        0.79       -0.07      1.60 o 
  -5   4   8      609.04      599.24     11.23 o 
  -4   4   8       80.13       69.32      3.45 o 
  -3   4   8      298.27      318.98      6.16 o 
  -2   4   8       50.61       59.92      3.72 o 
  -1   4   8      628.78      681.50     10.72 o 
   0   4   8      232.52      251.55      8.07 o 
   1   4   8       85.15       95.59      5.03 o 
   2   4   8      103.87      107.97      5.56 o 
   3   4   8       48.94       53.63      5.62 o 
   4   4   8       44.00       42.31      4.74 o 
   5   4   8        0.00       -3.49      3.49 o 
   6   4   8       44.60       40.61      5.79 o 
   7   4   8        2.45       11.45      4.76 o 
   8   4   8        0.86       -0.96      3.83 o 
   9   4   8       49.91       45.73      7.75 o 
  10   4   8        0.22       -0.27      4.33 o 
  11   4   8       43.93       63.19      9.68 o 
  12   4   8        0.71        1.20      9.03 o 
  13   4   8        0.12        8.45     11.28 o 
  14   4   8        0.53        7.76     12.97 o 
 -18   5   8        7.68        6.13      9.04 o 
 -17   5   8        4.25       -0.99      8.61 o 
 -16   5   8        0.60        3.59      8.02 o 
 -15   5   8       19.84       25.40      7.09 o 
 -14   5   8       28.25       19.09      5.89 o 
 -13   5   8       79.18       94.81     18.17 o 
 -12   5   8        2.29        1.50      4.47 o 
 -11   5   8       31.17       27.61      6.06 o 
 -10   5   8       63.25       51.60      7.28 o 
  -9   5   8        0.56        1.15      2.42 o 
  -8   5   8       34.88       32.03      3.36 o 
  -7   5   8       31.72       36.41      3.14 o 
  -6   5   8       43.43       51.09      5.59 o 
  -5   5   8      101.35       99.75      4.80 o 
  -4   5   8       86.44       90.71      4.24 o 
  -3   5   8        0.56        2.34      1.56 o 
  -2   5   8      130.27      121.60      4.82 o 
  -1   5   8      322.07      283.23      7.31 o 
   0   5   8       51.57       52.99      4.11 o 
   1   5   8        1.48        3.22      2.65 o 
   2   5   8        1.10        3.05      2.78 o 
   3   5   8       42.89       42.22      3.94 o 
   4   5   8       70.12       72.54      5.69 o 
   5   5   8       81.92       86.31      8.05 o 
   6   5   8        0.11       -2.34      3.04 o 
   7   5   8        0.48        1.67      3.62 o 
   8   5   8        9.78       10.71      4.99 o 
   9   5   8       10.80       13.96      5.28 o 
  10   5   8      102.57      127.17     13.75 o 
  11   5   8        2.54        2.04      6.17 o 
  12   5   8        6.47        9.45      9.71 o 
  13   5   8        3.80        2.60     11.17 o 
 -17   6   8        4.17       -0.54      9.16 o 
 -16   6   8        0.21       -3.23      7.21 o 
 -15   6   8       12.29       15.56     15.98 o 
 -14   6   8        1.76       -1.13      4.68 o 
 -13   6   8        0.00       -3.61      4.67 o 
 -12   6   8        2.63       -4.12      7.14 o 
 -11   6   8       58.46       47.24     10.89 o 
 -10   6   8       53.71       43.71      9.15 o 
  -9   6   8       14.44       21.46      5.54 o 
  -8   6   8       60.34       75.41      7.75 o 
  -7   6   8       84.78      110.30      9.19 o 
  -6   6   8        3.66        0.07      3.75 o 
  -5   6   8      152.31      144.60     15.20 o 
  -4   6   8     1034.94     1026.89     22.71 o 
  -3   6   8        7.49        6.70      4.29 o 
  -2   6   8      377.85      430.80     11.86 o 
  -1   6   8       53.80       43.57      6.73 o 
   0   6   8       12.09        6.18      2.34 o 
   1   6   8       17.33        3.30      3.05 o 
   2   6   8       37.80       40.88      8.28 o 
   3   6   8       61.53       50.67     10.60 o 
   4   6   8        1.78        3.17      3.27 o 
   5   6   8        6.88       10.23      5.12 o 
   6   6   8        3.73        6.97      3.92 o 
   7   6   8       23.26       28.07      6.31 o 
   8   6   8       62.42       57.67     11.07 o 
   9   6   8       37.20       48.09      9.25 o 
  10   6   8        2.28       -0.07      6.28 o 
  11   6   8       13.46       21.96      8.12 o 
  12   6   8        6.09       15.64      7.91 o 
 -16   7   8       17.77       29.29     12.40 o 
 -15   7   8        1.68        2.80      8.28 o 
 -14   7   8       21.62       38.85     17.34 o 
 -13   7   8        0.19       -1.62      5.06 o 
 -12   7   8        7.08        8.23      5.10 o 
 -11   7   8       18.54       17.49      5.65 o 
 -10   7   8        9.00        3.12      5.11 o 
  -9   7   8       13.16       16.32      5.72 o 
  -8   7   8        0.52       -3.86      3.86 o 
  -7   7   8       16.31       12.52      5.11 o 
  -6   7   8       30.03       18.23      5.71 o 
  -5   7   8       33.73       30.57      6.03 o 
  -4   7   8        2.89        3.95      3.84 o 
  -3   7   8       44.74       45.82      7.40 o 
  -2   7   8       41.99       38.33      6.42 o 
  -1   7   8      304.69      306.99     22.19 o 
   0   7   8        1.86        3.29      2.92 o 
   1   7   8        0.96        5.83      3.41 o 
   2   7   8       10.53       10.97      4.06 o 
   3   7   8       55.34       42.19      6.47 o 
   4   7   8        0.19        4.15      3.64 o 
   5   7   8        5.56       -4.17      4.84 o 
   6   7   8        2.19        5.72      4.81 o 
   7   7   8        0.37       -2.78      5.60 o 
   8   7   8       12.68       11.19      7.09 o 
   9   7   8        5.81        5.86      6.46 o 
  10   7   8        2.66       14.74      9.56 o 
 -14   8   8        6.36        2.29     12.07 o 
 -13   8   8        4.03        5.39      7.60 o 
 -12   8   8        0.38       -2.53      5.75 o 
 -11   8   8        8.70        6.81      6.35 o 
 -10   8   8        5.73        5.79      5.19 o 
  -9   8   8        2.62        4.08      4.65 o 
  -8   8   8        2.86        3.72      5.02 o 
  -7   8   8        1.13        1.76      4.55 o 
  -6   8   8        1.67        1.08      4.98 o 
  -5   8   8        2.03       -0.32      6.41 o 
  -4   8   8        5.29       -0.31      4.16 o 
  -3   8   8       22.05       20.64      5.80 o 
  -2   8   8       20.52       32.17      9.65 o 
  -1   8   8        6.57        3.94      6.62 o 
   0   8   8       76.00       67.42     12.43 o 
   1   8   8       44.33       49.70      8.32 o 
   2   8   8       54.76       73.29      7.86 o 
   3   8   8        2.66        7.39      4.58 o 
   4   8   8       42.34       37.58      7.59 o 
   5   8   8        1.20       -2.31      4.61 o 
   6   8   8        4.31        8.56      6.56 o 
   7   8   8        3.43        6.22      7.13 o 
   8   8   8        5.19        4.26      7.13 o 
 -11   9   8        7.51        6.43      8.19 o 
 -10   9   8       10.10       15.25      8.16 o 
  -9   9   8       20.76       28.07      7.42 o 
  -8   9   8        3.81        4.62      5.43 o 
  -7   9   8       26.06       24.85      8.15 o 
  -6   9   8       28.99       36.45      7.76 o 
  -5   9   8        0.33        2.27      5.17 o 
  -4   9   8       18.51       18.61      7.13 o 
  -3   9   8        5.96        2.96      5.86 o 
  -2   9   8       21.07       38.05     28.76 o 
  -1   9   8       79.39      101.34     18.40 o 
   0   9   8       49.74       49.36     20.93 o 
   1   9   8        1.14       -6.55      6.55 o 
   2   9   8       15.03       16.28      6.03 o 
   3   9   8        4.58       -1.46      3.37 o 
   4   9   8       11.85       12.84      5.74 o 
   5   9   8        4.66        6.18      5.77 o 
   6   9   8        2.55        5.16      6.76 o 
  -7  10   8        0.19       -2.21      5.76 o 
  -6  10   8        0.63       -3.81      5.50 o 
  -5  10   8        0.43        5.12      6.46 o 
  -4  10   8        1.06        2.43      6.28 o 
  -3  10   8        3.33       -3.16      7.94 o 
  -2  10   8        9.64       -4.10      8.95 o 
  -1  10   8        3.63       22.28     13.59 o 
   0  10   8        0.26        5.98     11.19 o 
   1  10   8        3.66        5.78     11.62 o 
 -21   1   9        7.97       35.66      9.33 o 
 -20   1   9        1.38       10.19      7.92 o 
 -19   1   9        5.31        6.92      7.04 o 
 -18   1   9        3.28        3.26      7.14 o 
 -17   1   9       12.84        8.19      5.13 o 
 -16   1   9       20.90       24.08      6.19 o 
 -15   1   9        6.38        6.57      4.63 o 
 -14   1   9      249.04      220.39     10.63 o 
 -13   1   9        8.90        3.96      3.32 o 
 -12   1   9       81.41       92.86      5.68 o 
 -11   1   9       29.49       28.20      2.81 o 
 -10   1   9       66.90       67.16      3.24 o 
  -9   1   9      390.56      420.78      6.31 o 
  -8   1   9      142.13      124.14      4.34 o 
  -7   1   9       17.08       15.30      2.08 o 
  -6   1   9       23.13       12.87      1.91 o 
  -5   1   9     2155.84     2120.20     20.45 o 
  -4   1   9      223.76      229.94      5.50 o 
  -3   1   9       21.93       19.72      2.27 o 
  -2   1   9       80.07       78.42      3.83 o 
  -1   1   9     1330.59     1299.37     15.06 o 
   0   1   9       87.54      100.98      5.83 o 
   1   1   9       17.30       17.37      2.09 o 
   2   1   9       18.08       19.51      2.62 o 
   3   1   9        0.49        0.54      1.78 o 
   4   1   9      284.38      333.15      8.19 o 
   5   1   9        7.23        5.41      3.09 o 
   6   1   9      102.90      101.56      7.49 o 
   7   1   9      174.59      190.65     11.80 o 
   8   1   9       38.39       52.39      9.17 o 
   9   1   9       37.00       15.38      7.85 o 
  10   1   9        0.34       -1.64      4.84 o 
  11   1   9        8.98       11.88      6.27 o 
  12   1   9        4.40        6.42      7.43 o 
  13   1   9        0.00       -2.50      7.56 o 
  14   1   9       12.67       23.59      9.31 o 
 -20   2   9       46.15       44.79     25.96 o 
 -19   2   9        0.05        1.04      5.17 o 
 -18   2   9       15.84       31.41      7.64 o 
 -17   2   9       21.00       26.05      7.04 o 
 -16   2   9        6.62        8.90      7.22 o 
 -15   2   9       29.24       29.06      6.64 o 
 -14   2   9       59.96       46.56      6.79 o 
 -13   2   9      431.36      427.30     14.49 o 
 -12   2   9        1.41        1.02      2.78 o 
 -11   2   9      525.26      488.30     15.60 o 
 -10   2   9      272.55      273.97      7.22 o 
  -9   2   9       21.70       17.45      2.38 o 
  -8   2   9        6.18        6.50      1.83 o 
  -7   2   9        7.36        1.88      1.63 o 
  -6   2   9      507.90      461.47      7.88 o 
  -5   2   9      647.93      730.16      9.40 o 
  -4   2   9      415.45      400.39      7.39 o 
  -3   2   9      496.19      496.35      8.27 o 
  -2   2   9     1555.01     1748.32     18.72 o 
  -1   2   9     1783.05     1808.86     19.18 o 
   0   2   9       44.42       36.89      4.46 o 
   1   2   9        2.92        2.26      1.64 o 
   2   2   9      237.97      247.57      7.68 o 
   3   2   9      126.83      121.32      5.79 o 
   4   2   9       14.80       13.80      3.18 o 
   5   2   9       28.44       30.54      4.04 o 
   6   2   9       83.86       81.16      7.67 o 
   7   2   9       55.55       65.11      7.67 o 
   8   2   9        0.39       -1.31      2.97 o 
   9   2   9        0.05        0.10      4.91 o 
  10   2   9        0.54        1.44      5.53 o 
  11   2   9       23.22       34.16      8.83 o 
  12   2   9        6.77        3.83      7.57 o 
  13   2   9        1.19        2.81      6.92 o 
  14   2   9        1.49        8.56      7.52 o 
 -20   3   9        2.21        0.88      9.43 o 
 -19   3   9        4.53       13.31      7.45 o 
 -18   3   9        1.32        3.39      5.78 o 
 -17   3   9       18.61       17.50      6.47 o 
 -16   3   9       20.27       14.50      6.04 o 
 -15   3   9       11.60        1.39      5.63 o 
 -14   3   9       16.77       10.78      7.69 o 
 -13   3   9       57.49       56.96      8.13 o 
 -12   3   9       72.02       76.72      8.01 o 
 -11   3   9      213.43      225.17     10.86 o 
 -10   3   9      173.68      181.19      8.22 o 
  -9   3   9       56.02       65.90      5.25 o 
  -8   3   9      125.09      123.29      6.70 o 
  -7   3   9        9.15       10.33      2.57 o 
  -6   3   9      678.12      684.14     10.64 o 
  -5   3   9      291.74      308.81      7.25 o 
  -4   3   9      212.55      233.38      5.10 o 
  -3   3   9     1575.01     1580.18     18.92 o 
  -2   3   9      164.50      156.10      5.22 o 
  -1   3   9       57.49       54.84      3.41 o 
   0   3   9       73.42       57.49      5.02 o 
   1   3   9        0.50        0.50      1.70 o 
   2   3   9      288.29      286.69      9.70 o 
   3   3   9       40.11       38.62      3.99 o 
   4   3   9      100.69      101.52      6.92 o 
   5   3   9       26.45       18.39      4.60 o 
   6   3   9       46.86       43.60      5.76 o 
   7   3   9       64.51       52.95      7.56 o 
   8   3   9        5.47        3.09      4.65 o 
   9   3   9       14.62       19.76      5.39 o 
  10   3   9        6.55        3.58      5.59 o 
  11   3   9        8.25       11.44      6.30 o 
  12   3   9        0.79        4.79      6.20 o 
  13   3   9        1.22        6.18      9.57 o 
  14   3   9        9.85        7.91     13.72 o 
 -19   4   9       21.86       27.79     14.79 o 
 -18   4   9        1.62       -1.76      7.76 o 
 -17   4   9        3.34        9.77      6.01 o 
 -16   4   9       61.24       57.16      9.22 o 
 -15   4   9        7.36        0.72      6.01 o 
 -14   4   9       52.54       48.19      8.11 o 
 -13   4   9       39.98       31.15     10.96 o 
 -12   4   9        5.70        0.82      4.16 o 
 -11   4   9      138.10      125.56     11.34 o 
 -10   4   9        0.22        3.25      4.71 o 
  -9   4   9       21.41       33.84      4.46 o 
  -8   4   9       46.03       51.42      6.15 o 
  -7   4   9        6.97        4.42      2.50 o 
  -6   4   9      172.42      201.93      6.97 o 
  -5   4   9        3.92        2.38      1.72 o 
  -4   4   9       25.31       30.88      2.66 o 
  -3   4   9        4.03        5.03      1.79 o 
  -2   4   9      248.46      267.37      6.85 o 
  -1   4   9      307.82      282.88      7.04 o 
   0   4   9      120.86      126.19      6.63 o 
   1   4   9      306.10      323.47      8.70 o 
   2   4   9      170.60      182.91      8.89 o 
   3   4   9        5.50        5.98      2.86 o 
   4   4   9      237.96      229.37     18.48 o 
   5   4   9      223.33      216.40     12.12 o 
   6   4   9       14.41        9.52      3.98 o 
   7   4   9      176.01      175.50     13.44 o 
   8   4   9        2.58        6.68      4.54 o 
   9   4   9        1.64       11.40      4.74 o 
  10   4   9        7.52       14.58      5.50 o 
  11   4   9        8.38       24.59      8.31 o 
  12   4   9        0.08        4.63     10.50 o 
  13   4   9        2.09       21.15     13.74 o 
 -18   5   9        3.65       19.01     26.54 o 
 -17   5   9       28.19       35.16     11.63 o 
 -16   5   9        0.00        2.83      5.06 o 
 -15   5   9        0.23        3.16      4.91 o 
 -14   5   9        3.14        7.77      5.09 o 
 -13   5   9       57.10       50.48     10.07 o 
 -12   5   9        6.95        2.78      4.51 o 
 -11   5   9        1.81        0.57      3.17 o 
 -10   5   9        5.78        2.50      3.33 o 
  -9   5   9      339.77      327.48     12.78 o 
  -8   5   9        1.35        0.33      2.29 o 
  -7   5   9      102.79      111.42      6.96 o 
  -6   5   9      171.83      167.50      6.18 o 
  -5   5   9       12.05        4.31      3.07 o 
  -4   5   9      455.88      459.99      9.64 o 
  -3   5   9      151.40      168.07      4.96 o 
  -2   5   9       17.52       20.67      2.76 o 
  -1   5   9       11.62       15.50      3.10 o 
   0   5   9       43.24       46.44      6.82 o 
   1   5   9      212.89      216.26      7.56 o 
   2   5   9       65.14       71.79      5.85 o 
   3   5   9        0.73       -0.53      2.91 o 
   4   5   9       12.42       11.85      4.12 o 
   5   5   9       11.46        9.89      4.92 o 
   6   5   9        1.90        3.40      3.59 o 
   7   5   9       78.84       86.42      9.97 o 
   8   5   9       52.00       31.71      7.44 o 
   9   5   9       23.22       27.11      5.99 o 
  10   5   9        4.97        4.49      7.65 o 
  11   5   9        0.92        9.05      9.11 o 
  12   5   9        3.35       -8.03      9.46 o 
 -17   6   9       16.90       15.48     10.12 o 
 -16   6   9        0.09       -0.64      7.98 o 
 -15   6   9        1.48        5.51      6.00 o 
 -14   6   9        2.23        2.46      5.77 o 
 -13   6   9       32.70       32.15      7.74 o 
 -12   6   9       12.00       18.12      9.18 o 
 -11   6   9       82.28       79.72     15.71 o 
 -10   6   9       45.31       36.13      6.42 o 
  -9   6   9       64.25       75.71      8.29 o 
  -8   6   9      197.39      193.79     12.40 o 
  -7   6   9      496.43      445.32     25.55 o 
  -6   6   9       48.73       48.41      8.46 o 
  -5   6   9      128.81      153.98     10.49 o 
  -4   6   9      273.48      269.17     12.75 o 
  -3   6   9        0.03       -2.53      3.40 o 
  -2   6   9      143.35      145.69      9.44 o 
  -1   6   9      285.67      310.58     12.83 o 
   0   6   9      137.33      144.26     12.00 o 
   1   6   9       37.54       34.88      5.33 o 
   2   6   9        4.82        5.07      3.55 o 
   3   6   9       99.25       97.62      8.62 o 
   4   6   9        0.11       -0.12      3.26 o 
   5   6   9        0.24        7.56      4.03 o 
   6   6   9        2.11        4.61      3.97 o 
   7   6   9       24.27       20.86      6.15 o 
   8   6   9       46.51       42.97     10.56 o 
   9   6   9       20.04       18.71      6.72 o 
  10   6   9        1.03        4.43      6.69 o 
  11   6   9        0.12        6.52      7.26 o 
 -16   7   9        3.53       -1.53      6.90 o 
 -15   7   9        2.26       11.90      7.45 o 
 -14   7   9        3.92        6.26      5.71 o 
 -13   7   9       13.22       11.49      6.17 o 
 -12   7   9        3.42        3.87      5.01 o 
 -11   7   9        2.29       -5.64      5.64 o 
 -10   7   9        0.07       -0.20      3.92 o 
  -9   7   9        0.05        0.89      4.38 o 
  -8   7   9       19.12       12.91      5.57 o 
  -7   7   9       98.17      111.73     10.28 o 
  -6   7   9        0.00        0.08      4.02 o 
  -5   7   9        5.52       15.93      7.22 o 
  -4   7   9       10.52        5.60      4.22 o 
  -3   7   9      118.76      144.83     11.69 o 
  -2   7   9      153.81      161.72     21.40 o 
  -1   7   9       62.34       58.30     10.69 o 
   0   7   9       54.60       54.95      7.97 o 
   1   7   9        1.02        2.94      3.15 o 
   2   7   9       17.84       12.87      4.49 o 
   3   7   9        7.69        3.77      6.85 o 
   4   7   9        2.71        5.11      4.52 o 
   5   7   9       12.16        1.63      3.67 o 
   6   7   9        0.07        2.83      5.19 o 
   7   7   9       18.51       19.04      8.04 o 
   8   7   9       24.23       21.09      8.85 o 
   9   7   9       12.45       10.38      7.64 o 
  10   7   9        3.27        9.19      9.31 o 
 -14   8   9       37.16       40.88     10.65 o 
 -13   8   9        0.00       -6.14      6.14 o 
 -12   8   9       14.75        5.80      5.90 o 
 -11   8   9       12.09        2.81      5.43 o 
 -10   8   9        0.51        0.84      4.78 o 
  -9   8   9        0.84        4.75      5.00 o 
  -8   8   9       41.48       48.26      7.92 o 
  -7   8   9        3.02        2.72      4.59 o 
  -6   8   9       14.13       16.88      5.66 o 
  -5   8   9       43.83       40.33      7.06 o 
  -4   8   9       22.36        7.27      4.72 o 
  -3   8   9        2.59        4.19      6.68 o 
  -2   8   9       44.01       40.07     10.59 o 
  -1   8   9       16.17       11.43      6.62 o 
   0   8   9        0.18        0.95      5.87 o 
   1   8   9       17.13       12.93     11.31 o 
   2   8   9        0.18       -3.35      3.35 o 
   3   8   9        0.09        3.64      4.15 o 
   4   8   9       30.03       22.40      6.80 o 
   5   8   9        0.01       -3.29      4.42 o 
   6   8   9        1.22       -4.29      4.29 o 
   7   8   9        0.00       11.76      7.57 o 
   8   8   9        3.46        0.59      6.06 o 
 -11   9   9        4.93       13.91      6.90 o 
 -10   9   9        0.87        8.75      6.79 o 
  -9   9   9        1.87       -4.87      4.87 o 
  -8   9   9        5.31        2.27      7.67 o 
  -7   9   9       10.29        7.39      5.70 o 
  -6   9   9        0.00        5.87      6.27 o 
  -5   9   9       36.99       36.48      8.66 o 
  -4   9   9        0.28        4.41      5.95 o 
  -3   9   9        5.92        0.55      6.49 o 
  -2   9   9        0.21        1.93      6.89 o 
  -1   9   9        2.53       -4.91      6.88 o 
   0   9   9        2.60        7.75      7.88 o 
   1   9   9        1.25       15.56      9.16 o 
   2   9   9       10.53       10.03     12.18 o 
   3   9   9        5.96        4.79      6.41 o 
   4   9   9       12.36        6.58      5.72 o 
   5   9   9       13.36        7.25      6.08 o 
  -6  10   9        6.71        5.10      8.66 o 
  -5  10   9       15.96       14.74      7.24 o 
  -4  10   9        0.26       -6.88      6.88 o 
  -3  10   9       34.97       23.25     10.91 o 
  -2  10   9        1.48        3.87      9.00 o 
  -1  10   9        3.09       -0.25     10.94 o 
   0  10   9        2.87        3.19     10.82 o 
 -21   0  10        1.40       23.74     12.24 o 
 -20   0  10        7.41       28.59     13.64 o 
 -19   0  10       34.15       54.98     15.82 o 
 -18   0  10        8.70       26.58     12.25 o 
 -17   0  10        9.74       17.69     11.59 o 
 -16   0  10        0.93        7.50     10.39 o 
 -15   0  10        0.81        5.42      6.62 o 
 -14   0  10      293.25      287.89     14.44 o 
 -13   0  10      215.60      215.90      9.95 o 
 -12   0  10       45.33       45.67      4.77 o 
 -11   0  10      133.08      132.79      6.62 o 
 -10   0  10       49.19       47.91      4.20 o 
  -9   0  10      556.31      590.82     15.10 o 
  -8   0  10      395.89      415.27     11.26 o 
  -7   0  10     1033.56     1012.95     31.90 o 
  -6   0  10        0.83       -1.93      1.93 o 
  -5   0  10     1033.22     1115.41     36.58 o 
  -4   0  10      758.36      702.23     18.09 o 
  -3   0  10      137.40      117.24      7.55 o 
  -2   0  10     1575.52     1564.39     35.64 o 
  -1   0  10     7476.44     7604.15     88.92 o 
   0   0  10     2311.56     2339.29     33.94 o 
   1   0  10      132.98      148.43      7.20 o 
   2   0  10       33.31       31.96      4.19 o 
   3   0  10       33.47       29.03      4.24 o 
   4   0  10      103.22      104.96      6.47 o 
   5   0  10       68.89      106.52     10.51 o 
   6   0  10        0.04       -5.97      6.35 o 
   7   0  10       53.99       36.51      8.29 o 
   8   0  10       56.01       53.94     10.01 o 
   9   0  10      262.80      299.97     31.65 o 
  10   0  10       26.44       34.85     11.85 o 
  11   0  10        4.70       13.37      9.50 o 
  12   0  10       18.99        7.24     10.09 o 
  13   0  10        0.19        4.44     10.79 o 
  14   0  10        6.65        0.21     10.83 o 
 -21   1  10       16.78       47.81     11.33 o 
 -20   1  10        6.61       19.04      8.84 o 
 -19   1  10        3.98        5.43      7.28 o 
 -18   1  10        0.64       -1.55     11.73 o 
 -17   1  10        0.06        6.93      6.66 o 
 -16   1  10        4.81        4.58      4.99 o 
 -15   1  10       84.21      100.36     10.21 o 
 -14   1  10       38.79       51.04      6.61 o 
 -13   1  10        1.64        2.89      5.30 o 
 -12   1  10       54.16       62.50      5.25 o 
 -11   1  10       38.76       36.70      3.36 o 
 -10   1  10        3.77        2.55      1.98 o 
  -9   1  10        3.19        1.91      2.21 o 
  -8   1  10      229.88      257.71      5.62 o 
  -7   1  10      246.89      201.46      5.14 o 
  -6   1  10        1.49        1.28      1.64 o 
  -5   1  10      119.08      143.44      5.01 o 
  -4   1  10        6.56       13.11      2.15 o 
  -3   1  10      790.29      805.10     11.33 o 
  -2   1  10      269.38      289.98      6.36 o 
  -1   1  10       96.72      113.92      4.85 o 
   0   1  10      749.85      690.49     10.48 o 
   1   1  10     1171.61     1209.37     15.14 o 
   2   1  10      266.16      270.54      7.16 o 
   3   1  10      133.76      150.11      6.43 o 
   4   1  10       55.33       52.69      4.31 o 
   5   1  10       88.16       97.95      6.36 o 
   6   1  10       46.53       46.39      5.68 o 
   7   1  10       31.00       27.50      5.61 o 
   8   1  10        1.08       -3.32      3.32 o 
   9   1  10        0.18        0.79      5.32 o 
  10   1  10       10.22       11.09      9.23 o 
  11   1  10       17.87       17.38      8.22 o 
  12   1  10       14.16       10.87      7.52 o 
  13   1  10       10.41        3.87      7.04 o 
  14   1  10        3.79       -0.84      7.08 o 
 -21   2  10        0.71       -4.38     12.50 o 
 -20   2  10        9.10       29.72      9.45 o 
 -19   2  10        6.00       24.28     10.00 o 
 -18   2  10        2.85       15.28      5.97 o 
 -17   2  10        1.79        1.61      4.91 o 
 -16   2  10        0.89        2.85      4.47 o 
 -15   2  10       15.53       11.13      5.25 o 
 -14   2  10      266.15      233.40     13.35 o 
 -13   2  10      292.23      241.87     11.81 o 
 -12   2  10        2.03        1.91      2.67 o 
 -11   2  10        7.40       -3.00      3.00 o 
 -10   2  10      133.78      137.59      6.21 o 
  -9   2  10       62.25       54.77      3.84 o 
  -8   2  10      376.24      335.47      7.22 o 
  -7   2  10      151.61      165.18      5.59 o 
  -6   2  10       23.44       30.07      2.42 o 
  -5   2  10       13.87       10.46      2.46 o 
  -4   2  10      192.77      201.74      5.49 o 
  -3   2  10      841.04      839.41     11.75 o 
  -2   2  10       47.04       55.72      3.50 o 
  -1   2  10      528.98      536.35      8.96 o 
   0   2  10       99.32      127.81      4.59 o 
   1   2  10      202.85      193.63      7.17 o 
   2   2  10       89.37       80.89      4.91 o 
   3   2  10      422.41      440.34     11.18 o 
   4   2  10       10.89        8.20      2.69 o 
   5   2  10        0.57       -2.19      2.19 o 
   6   2  10       59.58       61.84      7.84 o 
   7   2  10      161.92      178.80     13.01 o 
   8   2  10        3.69        2.94      5.53 o 
   9   2  10        9.83        2.47      5.37 o 
  10   2  10        0.11        7.63      7.54 o 
  11   2  10       25.84       23.21      9.35 o 
  12   2  10        7.17        6.86      7.00 o 
  13   2  10        0.93        8.87      7.65 o 
  14   2  10        0.86        2.34      7.12 o 
 -20   3  10        0.30       -0.96      8.10 o 
 -19   3  10        2.34        2.46      6.09 o 
 -18   3  10        3.56        8.33      5.85 o 
 -17   3  10        9.13        5.71      6.74 o 
 -16   3  10       48.52       52.23      8.84 o 
 -15   3  10        7.03        3.43      5.25 o 
 -14   3  10      104.15      114.01     14.13 o 
 -13   3  10       49.43       38.20      7.15 o 
 -12   3  10      311.37      296.40     11.19 o 
 -11   3  10      192.41      206.77      9.46 o 
 -10   3  10        4.35        5.10      5.32 o 
  -9   3  10        0.15        0.00      2.16 o 
  -8   3  10       18.29       15.92      3.62 o 
  -7   3  10      213.91      202.42      6.60 o 
  -6   3  10        8.49       10.04      2.19 o 
  -5   3  10       68.01       67.31      3.41 o 
  -4   3  10       60.37       64.39      4.37 o 
  -3   3  10      134.78      141.51      5.25 o 
  -2   3  10       32.36       39.44      3.11 o 
  -1   3  10       26.49       27.31      2.79 o 
   0   3  10      230.84      221.85      8.53 o 
   1   3  10       30.01       22.58      3.90 o 
   2   3  10        5.22        5.04      3.01 o 
   3   3  10        2.34        3.30      2.65 o 
   4   3  10       52.68       52.57      5.46 o 
   5   3  10      132.32      134.86     13.46 o 
   6   3  10      159.25      165.60     13.81 o 
   7   3  10        7.20        3.48      5.84 o 
   8   3  10       21.62       18.23      4.95 o 
   9   3  10       59.30       48.56     11.12 o 
  10   3  10        8.50        5.26      8.56 o 
  11   3  10        2.36        1.22      5.50 o 
  12   3  10        6.39        4.13      6.76 o 
  13   3  10        6.08        8.13      8.24 o 
 -19   4  10        1.07        2.73      8.29 o 
 -18   4  10       34.06       23.06      7.36 o 
 -17   4  10        0.61        4.51      5.09 o 
 -16   4  10        7.50        4.20      5.24 o 
 -15   4  10        4.61        3.76      5.04 o 
 -14   4  10       10.64       13.41      5.78 o 
 -13   4  10      174.77      199.22     17.42 o 
 -12   4  10       72.52       75.58      8.04 o 
 -11   4  10       42.10       59.24      6.94 o 
 -10   4  10      328.02      283.11     17.45 o 
  -9   4  10      125.99      122.67      9.78 o 
  -8   4  10        8.13       -2.44      4.06 o 
  -7   4  10        1.47        2.68      1.86 o 
  -6   4  10        0.55        4.36      2.00 o 
  -5   4  10       92.31       93.39      5.67 o 
  -4   4  10       74.35       80.63      4.05 o 
  -3   4  10       98.70       90.23      7.18 o 
  -2   4  10       14.60        7.08      2.39 o 
  -1   4  10       45.20       53.30      4.28 o 
   0   4  10        0.98        0.18      2.39 o 
   1   4  10       46.35       38.90      4.55 o 
   2   4  10       13.74        8.87      3.07 o 
   3   4  10        9.02       10.71      5.27 o 
   4   4  10       92.98       65.36     11.42 o 
   5   4  10       13.88        8.65      4.50 o 
   6   4  10        3.17        6.56      4.43 o 
   7   4  10       45.42       42.06      7.57 o 
   8   4  10        7.41        9.73      9.72 o 
   9   4  10        0.06        0.69      3.99 o 
  10   4  10        2.67        9.78      7.19 o 
  11   4  10        0.76       -1.89      5.67 o 
  12   4  10        0.21       -1.81      8.80 o 
 -19   5  10       17.59       12.89      9.88 o 
 -18   5  10        7.87       15.06     10.50 o 
 -17   5  10        0.54        9.40      8.81 o 
 -16   5  10       15.74       11.31      6.27 o 
 -15   5  10       23.05       30.94      7.54 o 
 -14   5  10       55.64       64.65      9.91 o 
 -13   5  10        5.43       13.83      6.07 o 
 -12   5  10       14.36       12.65      4.91 o 
 -11   5  10       85.43       91.58      8.97 o 
 -10   5  10       92.19       82.74      8.32 o 
  -9   5  10      531.25      514.53     16.13 o 
  -8   5  10        0.08       11.85      4.18 o 
  -7   5  10       91.33       80.70      5.48 o 
  -6   5  10       19.56       19.15      3.34 o 
  -5   5  10       17.74       13.52      2.73 o 
  -4   5  10      328.13      336.32      7.86 o 
  -3   5  10       67.81       68.70      4.71 o 
  -2   5  10        1.79        2.37      2.04 o 
  -1   5  10      109.00      111.32      9.64 o 
   0   5  10      222.62      264.21     11.00 o 
   1   5  10       54.49       67.31      5.37 o 
   2   5  10        1.85        1.99      3.19 o 
   3   5  10        9.38        7.08      3.51 o 
   4   5  10        0.84        1.18      3.12 o 
   5   5  10        0.00        1.57      3.60 o 
   6   5  10       21.98       21.65      6.41 o 
   7   5  10        1.66        1.75      6.32 o 
   8   5  10        3.10        1.75      4.58 o 
   9   5  10        5.70        6.82      4.58 o 
  10   5  10        6.31        7.27      8.74 o 
  11   5  10        1.66       -0.68     11.22 o 
  12   5  10        5.63       -3.06     10.76 o 
 -17   6  10       13.95       -1.86      8.95 o 
 -16   6  10        0.00       -1.99      5.11 o 
 -15   6  10       29.29       47.27     11.40 o 
 -14   6  10        2.90        5.24      5.07 o 
 -13   6  10       16.27       28.30      6.98 o 
 -12   6  10        2.79        1.23      4.31 o 
 -11   6  10        0.07       -3.92      4.48 o 
 -10   6  10        0.00        8.72      4.39 o 
  -9   6  10       17.48       19.98     12.03 o 
  -8   6  10       80.68       80.81     10.57 o 
  -7   6  10       19.65       11.71      4.52 o 
  -6   6  10       22.79       28.88      5.80 o 
  -5   6  10       10.52        9.71      4.52 o 
  -4   6  10      108.34      111.04     13.68 o 
  -3   6  10       45.40       31.54     12.02 o 
  -2   6  10      165.29      177.85     16.56 o 
  -1   6  10       22.16       14.49      5.33 o 
   0   6  10        0.26       -1.01      3.94 o 
   1   6  10        3.73        1.09      3.94 o 
   2   6  10       83.39       84.62      8.24 o 
   3   6  10        4.64       -0.33      4.50 o 
   4   6  10        5.73        7.47      4.42 o 
   5   6  10        7.20        9.59      4.45 o 
   6   6  10        0.36        4.80      4.26 o 
   7   6  10        1.02        1.10      4.75 o 
   8   6  10       12.90       12.02      7.58 o 
   9   6  10       11.31       19.26      7.22 o 
  10   6  10        0.22        6.36      8.41 o 
 -16   7  10       15.13       14.84      8.47 o 
 -15   7  10        1.75       -7.30      7.30 o 
 -14   7  10       32.41       33.42      7.81 o 
 -13   7  10        2.60       -0.31      5.27 o 
 -12   7  10        0.18        2.28      4.68 o 
 -11   7  10        1.74        1.28      4.83 o 
 -10   7  10       30.98       19.27      5.93 o 
  -9   7  10        0.37        1.69      4.59 o 
  -8   7  10       15.25       13.97      5.84 o 
  -7   7  10       26.27       27.08      6.02 o 
  -6   7  10        5.34       13.56      5.55 o 
  -5   7  10       25.50       18.40      6.45 o 
  -4   7  10       34.14       34.99      6.41 o 
  -3   7  10      277.49      340.60     31.54 o 
  -2   7  10       18.87       20.61      8.04 o 
  -1   7  10       53.33       68.82     22.64 o 
   0   7  10        0.20       -4.29      4.29 o 
   1   7  10      109.88      109.72      9.24 o 
   2   7  10        1.84        2.55      3.68 o 
   3   7  10       18.74       21.34      5.50 o 
   4   7  10       20.69       23.73      5.83 o 
   5   7  10        0.87        5.28      4.24 o 
   6   7  10        2.27        2.32      5.26 o 
   7   7  10       41.62       46.75     10.17 o 
   8   7  10       15.40        5.11      6.68 o 
   9   7  10        0.56        1.89      6.11 o 
 -14   8  10        2.03        2.54      7.76 o 
 -13   8  10       45.99       56.05      9.26 o 
 -12   8  10        0.63        2.06      5.72 o 
 -11   8  10        2.69        5.39      5.60 o 
 -10   8  10        0.70       -4.64      4.64 o 
  -9   8  10        0.22        5.44      6.22 o 
  -8   8  10        1.14        6.21      5.55 o 
  -7   8  10        0.30       -0.64      4.69 o 
  -6   8  10        0.71       -0.45      4.36 o 
  -5   8  10       15.71       15.47      5.86 o 
  -4   8  10        1.45        4.70      5.37 o 
  -3   8  10       12.42       22.81      9.09 o 
  -2   8  10       39.80       30.07      9.21 o 
  -1   8  10        6.76        1.50      5.99 o 
   0   8  10       54.16       48.81     11.36 o 
   1   8  10        0.09        2.83      8.84 o 
   2   8  10        3.37        9.26      4.51 o 
   3   8  10        6.65       12.56      5.22 o 
   4   8  10        1.79        2.90      4.85 o 
   5   8  10       27.78       28.24      7.51 o 
   6   8  10       61.33       85.50     11.77 o 
   7   8  10       12.40       10.09      7.95 o 
 -11   9  10        0.90        4.13      6.44 o 
 -10   9  10       17.82       38.41      8.14 o 
  -9   9  10        4.16        4.94      6.15 o 
  -8   9  10        6.64        8.50      5.90 o 
  -7   9  10        0.35       -1.82      5.82 o 
  -6   9  10        0.54        0.38      6.20 o 
  -5   9  10       26.06       23.57      7.68 o 
  -4   9  10       26.51       45.89     11.74 o 
  -3   9  10        4.46        6.53     10.79 o 
  -2   9  10        3.90        3.18      8.15 o 
  -1   9  10        8.28        4.76      9.46 o 
   0   9  10        8.15        7.05      7.93 o 
   1   9  10        1.37       -6.93     11.70 o 
   2   9  10        3.18       13.95     13.80 o 
   3   9  10        5.17       -0.16      5.48 o 
   4   9  10        1.99       -4.98      6.33 o 
  -5  10  10        8.02        9.30      9.01 o 
  -4  10  10        8.37        0.80      8.19 o 
  -3  10  10        9.42        7.85      8.37 o 
  -2  10  10        0.05       -4.35      7.82 o 
 -21   1  11        3.27       15.70      8.37 o 
 -20   1  11        4.78       16.13      7.49 o 
 -19   1  11        6.40        8.65      7.52 o 
 -18   1  11        1.15        5.11      6.61 o 
 -17   1  11        0.01        1.99      5.99 o 
 -16   1  11       15.90       32.85     17.54 o 
 -15   1  11      190.22      180.61     11.40 o 
 -14   1  11       14.22        9.98      3.47 o 
 -13   1  11        5.74        3.93      3.01 o 
 -12   1  11      294.91      322.19      8.36 o 
 -11   1  11       33.01       30.39      2.85 o 
 -10   1  11      360.55      375.67      7.40 o 
  -9   1  11       26.74       29.68      2.71 o 
  -8   1  11      210.93      187.13      5.39 o 
  -7   1  11      679.36      688.84      9.45 o 
  -6   1  11      355.08      330.19      7.23 o 
  -5   1  11       39.45       45.64      3.38 o 
  -4   1  11      505.63      520.12      9.12 o 
  -3   1  11      192.05      217.71      5.83 o 
  -2   1  11      363.87      356.63      7.46 o 
  -1   1  11      290.82      279.68      6.60 o 
   0   1  11      369.51      354.76      7.60 o 
   1   1  11        0.49       -0.19      2.23 o 
   2   1  11       69.47       69.43      5.01 o 
   3   1  11      274.89      264.92      8.40 o 
   4   1  11      210.40      235.64      9.28 o 
   5   1  11        6.40        5.57      2.71 o 
   6   1  11        0.39        8.18      5.63 o 
   7   1  11       12.06        5.10      6.88 o 
   8   1  11       79.79       87.29     25.46 o 
   9   1  11       39.58       13.70      6.72 o 
  10   1  11       66.07       36.05     16.75 o 
  11   1  11        0.04        1.15      7.22 o 
  12   1  11        0.68        3.69      6.58 o 
  13   1  11        1.08        3.95      7.32 o 
 -21   2  11       20.32       39.08     10.02 o 
 -20   2  11        0.32        0.84      8.88 o 
 -19   2  11        9.19       17.67     11.42 o 
 -18   2  11        3.44        3.55      5.30 o 
 -17   2  11        0.32        3.04      4.81 o 
 -16   2  11        6.17        2.81      4.78 o 
 -15   2  11       36.78       50.19      8.44 o 
 -14   2  11       41.10       39.98      7.42 o 
 -13   2  11       56.41       63.20      7.21 o 
 -12   2  11       26.69       31.90      4.69 o 
 -11   2  11       17.35       14.91      5.36 o 
 -10   2  11       38.42       38.42      3.77 o 
  -9   2  11       24.83       15.56      2.69 o 
  -8   2  11      136.89      148.74      4.93 o 
  -7   2  11        1.12        2.35      1.56 o 
  -6   2  11      117.12      141.50      4.91 o 
  -5   2  11       82.62       93.72      6.53 o 
  -4   2  11     1726.04     1727.40     19.55 o 
  -3   2  11      473.29      458.27      8.63 o 
  -2   2  11      665.16      630.86     10.29 o 
  -1   2  11      330.35      351.64      7.45 o 
   0   2  11      352.48      366.35      7.53 o 
   1   2  11       65.26       58.47      5.26 o 
   2   2  11      121.40      136.98      7.48 o 
   3   2  11      140.49      170.09      8.37 o 
   4   2  11        8.54       12.54      3.31 o 
   5   2  11      155.41      163.92     10.36 o 
   6   2  11       22.13       23.69      8.61 o 
   7   2  11       62.42       69.70     10.78 o 
   8   2  11        1.97        1.50      5.33 o 
   9   2  11       56.99       25.26     15.17 o 
  10   2  11        1.47        9.03      6.45 o 
  11   2  11        1.74        4.23      6.37 o 
  12   2  11        7.97        2.29     10.47 o 
  13   2  11        0.87        8.58      7.58 o 
 -20   3  11       28.54       48.35      9.29 o 
 -19   3  11        4.58        8.96      6.32 o 
 -18   3  11        2.53        4.76      5.39 o 
 -17   3  11       25.55       26.07      7.63 o 
 -16   3  11        4.72        6.07      7.81 o 
 -15   3  11       17.49       21.13      9.45 o 
 -14   3  11      140.37      171.14     11.75 o 
 -13   3  11        2.60        6.95      3.95 o 
 -12   3  11      184.30      173.26     11.41 o 
 -11   3  11       72.58       59.88      5.61 o 
 -10   3  11       16.66       13.07      4.40 o 
  -9   3  11      241.82      234.09      9.14 o 
  -8   3  11      101.82       99.08      5.15 o 
  -7   3  11       23.21       31.85      3.12 o 
  -6   3  11        1.10        1.03      1.37 o 
  -5   3  11      152.28      144.12      5.45 o 
  -4   3  11       58.20       65.86      4.69 o 
  -3   3  11        5.92        4.98      2.09 o 
  -2   3  11       89.06       91.24      5.08 o 
  -1   3  11      138.98      134.52      5.55 o 
   0   3  11       53.70       52.62      5.33 o 
   1   3  11       72.52       54.61      5.45 o 
   2   3  11       86.83       89.84      6.61 o 
   3   3  11       30.34       29.79      4.49 o 
   4   3  11        0.02       -2.30      3.37 o 
   5   3  11        1.81        5.71      3.31 o 
   6   3  11       77.06       47.23     20.23 o 
   7   3  11       34.62       30.91      6.65 o 
   8   3  11       14.26       20.60      8.07 o 
   9   3  11        0.96        5.83      7.33 o 
  10   3  11       15.60       12.01      7.30 o 
  11   3  11        2.37       11.17      7.33 o 
  12   3  11        0.35       -1.05      6.45 o 
 -19   4  11       20.52       22.46      7.63 o 
 -18   4  11        3.96        8.68      5.95 o 
 -17   4  11        0.04        1.35      4.51 o 
 -16   4  11       32.93       24.17      7.26 o 
 -15   4  11        8.74        3.10      4.13 o 
 -14   4  11        1.31       -0.40      3.61 o 
 -13   4  11      172.34      176.83     12.04 o 
 -12   4  11      102.21      101.84     13.83 o 
 -11   4  11       22.33       14.34      6.71 o 
 -10   4  11      324.92      315.35     12.79 o 
  -9   4  11      366.38      342.87     11.35 o 
  -8   4  11       80.10       72.75      5.69 o 
  -7   4  11        1.14        1.74      2.20 o 
  -6   4  11        5.40        0.34      1.74 o 
  -5   4  11      360.23      359.43      8.78 o 
  -4   4  11       61.06       65.16      4.30 o 
  -3   4  11      121.01      146.93      6.78 o 
  -2   4  11      255.19      266.68      9.26 o 
  -1   4  11       21.12       29.50      4.44 o 
   0   4  11       60.18       60.70     10.43 o 
   1   4  11      131.71      128.58      7.82 o 
   2   4  11       53.68       57.47      6.45 o 
   3   4  11        1.00       -1.24      2.93 o 
   4   4  11       59.99       53.23     10.38 o 
   5   4  11        0.09        5.62      3.90 o 
   6   4  11       15.99       18.42      4.83 o 
   7   4  11       19.39       16.70      6.02 o 
   8   4  11        1.80        6.04      5.40 o 
   9   4  11       53.28       51.19      8.59 o 
  10   4  11       12.90       10.62      6.76 o 
  11   4  11       40.92       25.79     10.32 o 
  12   4  11        4.41       -3.09     10.66 o 
 -19   5  11       13.72       13.52      8.43 o 
 -18   5  11       10.38       13.24      6.49 o 
 -17   5  11       20.63       16.08      6.36 o 
 -16   5  11       11.68       15.60      8.01 o 
 -15   5  11       17.90       20.35      6.23 o 
 -14   5  11       15.07       19.00      6.15 o 
 -13   5  11        0.01        2.75      4.04 o 
 -12   5  11       23.24       21.30      5.80 o 
 -11   5  11       88.74       88.80      9.15 o 
 -10   5  11       66.60       53.17      6.76 o 
  -9   5  11      133.28      112.06     17.46 o 
  -8   5  11      103.90      104.21      9.02 o 
  -7   5  11        5.94        6.33      3.91 o 
  -6   5  11       15.53       27.11      6.01 o 
  -5   5  11      191.90      198.14      8.86 o 
  -4   5  11      233.96      246.21     12.16 o 
  -3   5  11      161.62      158.65     10.46 o 
  -2   5  11       11.55       10.09      5.30 o 
  -1   5  11      187.06      174.79     12.10 o 
   0   5  11        0.59        5.42      3.67 o 
   1   5  11      146.67      162.19     10.45 o 
   2   5  11      103.40      124.54     13.93 o 
   3   5  11        0.27        1.03      3.44 o 
   4   5  11        1.23        5.65      4.06 o 
   5   5  11        2.93       -0.12      3.46 o 
   6   5  11       33.53       20.33      5.41 o 
   7   5  11       36.74       38.38      7.76 o 
   8   5  11       62.09       65.86     10.25 o 
   9   5  11       52.87       69.38     21.90 o 
  10   5  11       11.44       15.34     16.03 o 
  11   5  11        0.69       -0.86     10.92 o 
 -17   6  11        1.53        0.87      5.89 o 
 -16   6  11        1.16        4.35      5.60 o 
 -15   6  11        0.01        2.76      4.98 o 
 -14   6  11        4.07        6.43      5.23 o 
 -13   6  11        1.45        0.16      4.69 o 
 -12   6  11        0.16        2.09      4.07 o 
 -11   6  11        0.02        1.89      5.10 o 
 -10   6  11       29.47       24.87      9.68 o 
  -9   6  11       67.61       50.86      7.41 o 
  -8   6  11       75.21       59.65      7.50 o 
  -7   6  11       35.05       34.10      6.43 o 
  -6   6  11       60.96       49.06      7.25 o 
  -5   6  11       18.87       11.74      4.43 o 
  -4   6  11       91.87       91.67      9.84 o 
  -3   6  11       11.69       22.23      7.43 o 
  -2   6  11      317.63      280.93     29.66 o 
  -1   6  11       27.19       29.70      6.27 o 
   0   6  11      111.58       87.75      9.77 o 
   1   6  11       82.73       83.75      8.07 o 
   2   6  11       50.88       37.83      6.98 o 
   3   6  11       16.37       24.98      5.93 o 
   4   6  11        0.15        4.49      3.97 o 
   5   6  11        4.82       10.50      4.74 o 
   6   6  11        0.00        2.15      4.37 o 
   7   6  11        0.97        1.59      4.97 o 
   8   6  11       58.58       42.64     11.15 o 
   9   6  11        7.48       12.24      6.95 o 
  10   6  11        5.98        8.16      9.45 o 
 -16   7  11       47.79       67.83     12.84 o 
 -15   7  11        1.91       -1.40      5.34 o 
 -14   7  11       17.40       18.13      7.58 o 
 -13   7  11        0.16       -0.29      4.78 o 
 -12   7  11       16.95        3.10      5.26 o 
 -11   7  11       25.19       25.77      6.55 o 
 -10   7  11        5.51        8.00      4.97 o 
  -9   7  11        1.25       -0.18      4.33 o 
  -8   7  11        1.53       -4.84      4.84 o 
  -7   7  11        0.94        1.44      4.26 o 
  -6   7  11       51.55       43.23      7.22 o 
  -5   7  11       44.29       41.66      7.94 o 
  -4   7  11       26.39       13.15      7.27 o 
  -3   7  11       51.05       55.56     10.99 o 
  -2   7  11       17.60        9.32      6.37 o 
  -1   7  11       24.97       28.93      9.21 o 
   0   7  11       48.69       50.46     11.31 o 
   1   7  11        3.11        5.13      4.92 o 
   2   7  11        0.01        5.11      3.85 o 
   3   7  11       16.48       17.28      8.45 o 
   4   7  11       12.16       10.77      5.08 o 
   5   7  11       10.64        8.24      4.80 o 
   6   7  11       14.82        0.81      5.08 o 
   7   7  11       27.12       17.51      7.97 o 
   8   7  11       16.72       32.21     10.16 o 
 -14   8  11        0.92        1.45      6.30 o 
 -13   8  11       55.66       85.22     11.15 o 
 -12   8  11       12.90       20.63      6.86 o 
 -11   8  11       42.53       61.76      9.63 o 
 -10   8  11        1.34       -1.89      4.74 o 
  -9   8  11       33.60       24.60      6.44 o 
  -8   8  11        5.48        4.72      5.47 o 
  -7   8  11       39.80       39.78      7.43 o 
  -6   8  11        3.36       -4.48      4.48 o 
  -5   8  11        8.94       12.36     10.54 o 
  -4   8  11        0.01        0.13      7.04 o 
  -3   8  11        7.13       -6.14      6.14 o 
  -2   8  11       15.34       28.99     10.25 o 
  -1   8  11        0.00        9.14      7.25 o 
   0   8  11        0.65        3.91      7.20 o 
   1   8  11       29.00       32.46     10.21 o 
   2   8  11        0.69        7.77      8.14 o 
   3   8  11       35.80       41.02      7.35 o 
   4   8  11        5.59       12.35      7.29 o 
   5   8  11        0.00       -0.56      5.32 o 
   6   8  11        1.95        7.43      6.14 o 
 -11   9  11        0.12        4.12      6.19 o 
 -10   9  11        0.06        3.00      5.79 o 
  -9   9  11        5.00        1.36      6.09 o 
  -8   9  11        7.63       11.90      6.50 o 
  -7   9  11        1.62        0.88      5.67 o 
  -6   9  11        0.34       -3.39      5.65 o 
  -5   9  11       11.57        8.22      8.62 o 
  -4   9  11        4.84       -1.29      7.85 o 
  -3   9  11        0.70        0.85      6.71 o 
  -2   9  11       34.31       29.75     17.45 o 
  -1   9  11        1.22       -6.35      6.35 o 
   0   9  11       19.67       13.63     14.82 o 
   1   9  11        0.01       -3.87      8.56 o 
   2   9  11       11.56       16.93     14.01 o 
   3   9  11        5.16       -1.69     10.03 o 
 -21   0  12       45.14       85.59     20.28 o 
 -20   0  12        0.00       16.36     11.68 o 
 -19   0  12        0.68        7.11     10.07 o 
 -18   0  12       57.76       67.76     17.09 o 
 -17   0  12       10.28       -4.05      8.55 o 
 -16   0  12      101.35       59.75     15.55 o 
 -15   0  12      407.85      418.05     23.08 o 
 -14   0  12       67.46       58.95     11.10 o 
 -13   0  12       36.07       29.84      8.22 o 
 -12   0  12      916.30      891.97     17.94 o 
 -11   0  12      194.45      189.85     10.09 o 
 -10   0  12      335.11      344.88      9.55 o 
  -9   0  12      132.98      137.85      7.89 o 
  -8   0  12       51.79       63.54      5.52 o 
  -7   0  12       32.01       38.33      4.46 o 
  -6   0  12       52.95       39.28      4.79 o 
  -5   0  12       25.57       36.64      4.60 o 
  -4   0  12      343.93      361.85     11.03 o 
  -3   0  12      166.90      166.75     12.88 o 
  -2   0  12       71.62       54.15      6.35 o 
  -1   0  12       99.41      104.88      7.31 o 
   0   0  12     1705.60     1828.92     30.06 o 
   1   0  12        0.38       -0.82      2.68 o 
   2   0  12       82.89       70.09      6.33 o 
   3   0  12      120.78      134.80     11.63 o 
   4   0  12       91.76       83.24      9.28 o 
   5   0  12       39.02       50.19      9.46 o 
   6   0  12        7.58       10.37      9.04 o 
   7   0  12        5.48       -0.63      6.61 o 
   8   0  12        6.10       13.33      9.92 o 
   9   0  12      103.39      111.36     21.18 o 
  10   0  12       81.99       54.55     16.18 o 
  11   0  12        0.11        0.51      8.00 o 
  12   0  12        6.51       -0.22      9.04 o 
  13   0  12        0.83       10.68     11.78 o 
 -21   1  12        0.32       15.25      8.09 o 
 -20   1  12        0.84       12.60      7.37 o 
 -19   1  12        5.30       25.61     10.56 o 
 -18   1  12       37.70       50.95     11.14 o 
 -17   1  12        0.15        3.01      6.69 o 
 -16   1  12        2.17        1.80      4.03 o 
 -15   1  12        0.42       -2.00      4.53 o 
 -14   1  12      208.11      204.44      9.93 o 
 -13   1  12       23.73       21.84      3.90 o 
 -12   1  12      275.83      278.22      9.81 o 
 -11   1  12      277.75      304.87      8.24 o 
 -10   1  12        5.10       -0.16      2.10 o 
  -9   1  12     1038.10     1020.53     13.20 o 
  -8   1  12      178.65      166.04      5.84 o 
  -7   1  12      137.42      146.65      5.34 o 
  -6   1  12        8.80        6.08      2.24 o 
  -5   1  12       34.78       31.50      3.29 o 
  -4   1  12      522.86      543.59      9.72 o 
  -3   1  12       70.93       65.66      4.09 o 
  -2   1  12      169.66      167.00      6.06 o 
  -1   1  12     1279.83     1260.52     16.32 o 
   0   1  12       36.11       50.29      3.75 o 
   1   1  12        0.13       -1.96      2.71 o 
   2   1  12       44.67       50.03      4.63 o 
   3   1  12      109.87      107.37      7.41 o 
   4   1  12       68.03       79.03      6.73 o 
   5   1  12        9.89        7.34      4.39 o 
   6   1  12       10.96       13.67      5.13 o 
   7   1  12        1.32       -0.11      5.04 o 
   8   1  12       26.62       14.23      6.41 o 
   9   1  12       79.43       86.22     12.72 o 
  10   1  12        0.23        5.43      6.54 o 
  11   1  12        0.02        3.19      6.46 o 
  12   1  12       13.64       10.92     12.39 o 
 -21   2  12       27.36       45.50     12.05 o 
 -20   2  12        0.00       13.92      8.23 o 
 -19   2  12        0.22        2.31      7.14 o 
 -18   2  12        8.70        4.16      5.57 o 
 -17   2  12        0.46       11.53      4.77 o 
 -16   2  12        0.35       -1.76      3.89 o 
 -15   2  12      100.99      112.54     12.67 o 
 -14   2  12        0.30        3.08      3.76 o 
 -13   2  12      354.44      356.65     14.22 o 
 -12   2  12      202.17      176.01      9.11 o 
 -11   2  12       10.97        4.58      3.34 o 
 -10   2  12      457.64      463.27     10.77 o 
  -9   2  12        0.19        0.82      1.99 o 
  -8   2  12       35.16       32.94      2.91 o 
  -7   2  12       86.57       98.39      5.66 o 
  -6   2  12      241.89      242.06      7.50 o 
  -5   2  12       80.05      102.76      5.07 o 
  -4   2  12        1.44        1.73      2.11 o 
  -3   2  12      504.09      532.82      9.76 o 
  -2   2  12      330.51      292.69      7.06 o 
  -1   2  12        0.02        1.21      1.75 o 
   0   2  12      309.34      326.31      9.63 o 
   1   2  12        1.35        3.66      2.96 o 
   2   2  12      170.62      163.36      9.22 o 
   3   2  12       37.66       35.62      6.28 o 
   4   2  12        0.83        5.81      4.20 o 
   5   2  12       84.28       65.89      7.05 o 
   6   2  12       55.55       46.64     28.15 o 
   7   2  12       91.36       93.96     13.04 o 
   8   2  12        0.00        3.05      5.39 o 
   9   2  12       10.21       16.85      7.37 o 
  10   2  12        1.20        8.11      6.68 o 
  11   2  12        5.51        5.08      6.19 o 
  12   2  12        7.12        4.30      7.46 o 
 -20   3  12       15.90       18.84      6.93 o 
 -19   3  12        0.03        2.89      4.86 o 
 -18   3  12        9.47        4.94      5.01 o 
 -17   3  12        5.77       16.40      5.34 o 
 -16   3  12       24.25       29.64      6.43 o 
 -15   3  12        0.01       -0.38      4.48 o 
 -14   3  12        6.60        7.63      4.01 o 
 -13   3  12      215.66      214.33     12.67 o 
 -12   3  12       41.47       33.10      5.77 o 
 -11   3  12      317.36      326.14     11.71 o 
 -10   3  12      155.26      148.91      8.04 o 
  -9   3  12       85.91       86.61      6.27 o 
  -8   3  12       91.92       94.74      6.84 o 
  -7   3  12        2.27        1.18      2.33 o 
  -6   3  12       33.91       30.60      3.17 o 
  -5   3  12       63.82       58.12      5.54 o 
  -4   3  12      208.96      241.87      8.41 o 
  -3   3  12      766.30      790.12     15.42 o 
  -2   3  12      148.01      149.86      6.64 o 
  -1   3  12       34.02       31.50      4.17 o 
   0   3  12       19.18       22.56      4.44 o 
   1   3  12       87.70       86.76      7.46 o 
   2   3  12       33.64       17.61      6.03 o 
   3   3  12      420.11      439.74     14.30 o 
   4   3  12        7.83        6.34      4.82 o 
   5   3  12       43.35       50.97      7.40 o 
   6   3  12        7.89       12.39      4.49 o 
   7   3  12       41.27       38.39      9.19 o 
   8   3  12       15.47       20.04     12.70 o 
   9   3  12        0.29       -2.86      5.94 o 
  10   3  12        0.87        9.66      7.51 o 
  11   3  12        0.00       10.66      7.90 o 
  12   3  12        6.24       13.91      8.15 o 
 -20   4  12        4.77        4.06     12.02 o 
 -19   4  12        0.65        3.33      5.33 o 
 -18   4  12        3.15       12.32      5.59 o 
 -17   4  12        9.28       18.55      7.09 o 
 -16   4  12        0.00       -0.23      4.52 o 
 -15   4  12       55.43       54.87      7.75 o 
 -14   4  12       30.16       34.38      9.73 o 
 -13   4  12        4.08       -3.52      3.52 o 
 -12   4  12        9.11       11.89      6.43 o 
 -11   4  12        2.05        0.67      3.61 o 
 -10   4  12       13.60       14.24      4.24 o 
  -9   4  12      290.79      294.29     12.86 o 
  -8   4  12        0.00        5.09      2.53 o 
  -7   4  12      535.79      571.69     16.49 o 
  -6   4  12      165.25      169.21      7.71 o 
  -5   4  12       44.13       44.43      6.27 o 
  -4   4  12       18.53       19.21      3.07 o 
  -3   4  12       22.64       33.51      7.53 o 
  -2   4  12       37.63       48.03      5.64 o 
  -1   4  12      125.21      111.93      9.09 o 
   0   4  12      375.03      362.36     14.53 o 
   1   4  12       45.68       56.42     11.66 o 
   2   4  12      159.12      142.82      9.96 o 
   3   4  12        5.22       -3.48      3.48 o 
   4   4  12        0.09       -2.04      3.13 o 
   5   4  12       19.51       14.22      4.47 o 
   6   4  12        6.23        0.41      3.79 o 
   7   4  12        4.96        1.92      4.28 o 
   8   4  12        0.86        4.22      8.86 o 
   9   4  12        0.68        2.54      5.84 o 
  10   4  12        0.20        0.42      5.92 o 
  11   4  12       13.40       28.09     10.03 o 
 -19   5  12        1.78        1.34      6.23 o 
 -18   5  12        2.41       11.12      6.33 o 
 -17   5  12        4.01        7.64      5.36 o 
 -16   5  12        3.48        0.39      4.76 o 
 -15   5  12       58.15       77.81      9.41 o 
 -14   5  12       18.71       12.70      9.61 o 
 -13   5  12        9.11        9.13      5.83 o 
 -12   5  12       43.12       31.81      6.50 o 
 -11   5  12       38.30       26.65      5.92 o 
 -10   5  12      138.06      141.99     11.94 o 
  -9   5  12      136.83      140.75     11.14 o 
  -8   5  12      178.36      164.04     17.91 o 
  -7   5  12        0.78        6.33      3.64 o 
  -6   5  12      156.78      156.56     12.12 o 
  -5   5  12      595.43      595.93     19.48 o 
  -4   5  12      282.24      294.11     14.13 o 
  -3   5  12       68.04       89.48     15.10 o 
  -2   5  12        2.69        0.27      2.96 o 
  -1   5  12       66.00       50.53      8.94 o 
   0   5  12       44.56       50.54     10.80 o 
   1   5  12        1.97        4.28      3.95 o 
   2   5  12       20.12       14.70      4.59 o 
   3   5  12       27.59       17.90      4.93 o 
   4   5  12       24.72       22.72      5.38 o 
   5   5  12       28.17       15.01      4.96 o 
   6   5  12        5.68        8.10      4.78 o 
   7   5  12        5.23        3.95      5.18 o 
   8   5  12        1.20        7.44      5.65 o 
   9   5  12        1.45        2.45      6.29 o 
  10   5  12        9.02        6.85      8.20 o 
 -17   6  12        0.57        8.15      6.03 o 
 -16   6  12        3.41        2.55      5.16 o 
 -15   6  12        4.27       10.35      5.92 o 
 -14   6  12       15.67       13.41      6.03 o 
 -13   6  12        1.28        8.16      4.83 o 
 -12   6  12        1.21        1.91      4.32 o 
 -11   6  12        2.31       -0.66      4.34 o 
 -10   6  12        0.61        0.19      3.82 o 
  -9   6  12       29.68       22.79      5.90 o 
  -8   6  12        1.53        4.73      4.54 o 
  -7   6  12        3.38       -0.54      3.99 o 
  -6   6  12       74.49       69.34     11.62 o 
  -5   6  12       51.67       45.22     12.01 o 
  -4   6  12      161.24      106.29     13.30 o 
  -3   6  12       14.91       17.14      7.59 o 
  -2   6  12       37.27       44.06      9.95 o 
  -1   6  12       10.72       13.60      7.76 o 
   0   6  12       14.87        4.20      8.51 o 
   1   6  12       25.51       18.68      5.97 o 
   2   6  12        0.55        0.82      3.46 o 
   3   6  12       10.27       13.24      4.52 o 
   4   6  12        2.73        1.11      4.09 o 
   5   6  12        0.56       -0.78      3.80 o 
   6   6  12        0.39        0.16      4.26 o 
   7   6  12        0.02        2.35      4.93 o 
   8   6  12       24.03       38.23     10.82 o 
   9   6  12       13.08       21.86      8.68 o 
 -16   7  12       39.67       53.29      9.46 o 
 -15   7  12        1.50        9.80      5.86 o 
 -14   7  12        3.94        7.17      5.99 o 
 -13   7  12       23.95       38.84      8.27 o 
 -12   7  12       10.32        9.94      5.80 o 
 -11   7  12        4.53       -1.70      4.84 o 
 -10   7  12       19.16       14.44      5.84 o 
  -9   7  12       40.43       52.86      9.44 o 
  -8   7  12        0.03       -3.97      3.97 o 
  -7   7  12       15.46       10.41      4.77 o 
  -6   7  12        4.42       -4.32      4.32 o 
  -5   7  12        8.00       -1.29      6.04 o 
  -4   7  12        0.64       -0.75      8.48 o 
  -3   7  12        0.32        9.03      7.17 o 
  -2   7  12       34.82       23.76      8.48 o 
  -1   7  12       98.39      126.37     27.93 o 
   0   7  12        1.61        5.46      7.15 o 
   1   7  12       20.58       24.26      7.18 o 
   2   7  12       24.07       22.22      9.56 o 
   3   7  12        0.58        4.01      6.72 o 
   4   7  12        3.00        0.87      4.07 o 
   5   7  12        0.88       -1.63      4.19 o 
   6   7  12        0.03        4.93      4.99 o 
   7   7  12        0.00        4.24      7.57 o 
 -14   8  12       13.29       10.44      7.05 o 
 -13   8  12       26.71       26.79      7.72 o 
 -12   8  12        8.00       20.20      7.31 o 
 -11   8  12       11.53       -0.57      6.39 o 
 -10   8  12        0.62       -1.00      5.62 o 
  -9   8  12       19.87       22.44      7.10 o 
  -8   8  12        8.31       16.57      5.94 o 
  -7   8  12        6.23        7.10      5.01 o 
  -6   8  12        0.78       -4.76      4.76 o 
  -5   8  12        8.83        8.57      7.94 o 
  -4   8  12       15.65        9.04      7.58 o 
  -3   8  12        1.19       -6.72      8.43 o 
  -2   8  12        7.87       15.21      8.57 o 
  -1   8  12        0.44        0.75      6.47 o 
   0   8  12        1.83        1.96      7.49 o 
   1   8  12        4.60        5.50      7.74 o 
   2   8  12        1.81        3.20      8.85 o 
   3   8  12        0.31        5.12      6.37 o 
   4   8  12        5.74        9.16      6.10 o 
   5   8  12        0.04        4.91      5.48 o 
 -10   9  12        0.10        7.28      6.14 o 
  -9   9  12       14.36       18.51      9.52 o 
  -8   9  12        0.58        5.73      6.00 o 
  -7   9  12       13.28       13.48      7.34 o 
  -6   9  12        0.08        4.61      8.52 o 
  -5   9  12        4.17        8.33      9.12 o 
  -4   9  12       37.58       30.88     24.28 o 
  -3   9  12        6.32       11.41     10.07 o 
  -2   9  12        1.08        5.51      8.67 o 
  -1   9  12       21.23       28.32     11.49 o 
   0   9  12        0.67        5.40      8.79 o 
   1   9  12        4.61       12.19      9.32 o 
   2   9  12        2.08       -4.13      9.25 o 
 -21   1  13       14.25       21.33     11.95 o 
 -20   1  13        0.68       25.16     13.76 o 
 -19   1  13        1.17       21.82      9.18 o 
 -18   1  13        5.06        8.82      6.77 o 
 -17   1  13       46.47       63.22     11.90 o 
 -16   1  13       25.41       21.02      8.43 o 
 -15   1  13       41.30       31.46      5.88 o 
 -14   1  13      176.34      168.31     14.99 o 
 -13   1  13      214.62      225.05     10.65 o 
 -12   1  13       71.16       86.78      6.11 o 
 -11   1  13       91.45       96.22      5.63 o 
 -10   1  13      209.87      226.13      6.85 o 
  -9   1  13      111.66      119.18      5.34 o 
  -8   1  13      138.60      152.67      5.92 o 
  -7   1  13      115.97       96.89      6.45 o 
  -6   1  13      140.88      167.33      7.15 o 
  -5   1  13       56.78       63.19      5.07 o 
  -4   1  13      168.64      169.87      6.51 o 
  -3   1  13        0.72        1.32      2.12 o 
  -2   1  13       12.84       10.79      2.55 o 
  -1   1  13      406.39      404.54      9.56 o 
   0   1  13        1.47        0.88      1.95 o 
   1   1  13       37.18       33.73      4.19 o 
   2   1  13       14.80       13.58      3.65 o 
   3   1  13        4.47       -0.20      2.73 o 
   4   1  13        0.01       -0.92      3.75 o 
   5   1  13       17.64       20.13      6.80 o 
   6   1  13       25.42       34.92      9.35 o 
   7   1  13       35.65       29.08      8.88 o 
   8   1  13       10.37       11.86      6.80 o 
   9   1  13        4.13        5.81      6.52 o 
  10   1  13        0.39        0.19      5.54 o 
  11   1  13        2.74       10.77      7.73 o 
  12   1  13        0.25        3.16      7.03 o 
 -21   2  13        2.10       20.55      8.52 o 
 -20   2  13        8.88       18.80      8.89 o 
 -19   2  13        1.54       -6.15     18.00 o 
 -18   2  13        9.76        6.29      6.65 o 
 -17   2  13       12.85       14.31      5.32 o 
 -16   2  13        1.67        2.76      6.02 o 
 -15   2  13        1.33        5.79      3.91 o 
 -14   2  13        1.47       -0.20      3.64 o 
 -13   2  13      206.83      201.87     10.99 o 
 -12   2  13        1.59        0.94      3.07 o 
 -11   2  13      362.78      338.03     10.71 o 
 -10   2  13      423.52      454.51     12.67 o 
  -9   2  13      387.45      400.33      9.11 o 
  -8   2  13      149.83      155.46      5.67 o 
  -7   2  13        1.04        3.58      2.11 o 
  -6   2  13       41.01       41.97      3.48 o 
  -5   2  13       60.53       59.77      4.22 o 
  -4   2  13        2.14        0.80      1.99 o 
  -3   2  13      228.65      244.06      7.04 o 
  -2   2  13      101.33      112.63      5.50 o 
  -1   2  13        4.45        3.40      2.88 o 
   0   2  13      526.11      520.64     13.68 o 
   1   2  13        0.87        0.49      2.95 o 
   2   2  13       52.10       64.52      6.80 o 
   3   2  13      156.04      166.21     19.27 o 
   4   2  13       73.23       77.44     11.60 o 
   5   2  13      168.03      185.04     17.20 o 
   6   2  13      104.36      131.17     15.08 o 
   7   2  13       12.01        8.75      6.32 o 
   8   2  13        0.14        6.02      5.77 o 
   9   2  13        0.25       10.11      6.95 o 
  10   2  13        1.22        9.56      7.23 o 
  11   2  13        0.92        1.19      7.11 o 
 -20   3  13        5.53       22.02     12.72 o 
 -19   3  13       13.33       20.15      6.28 o 
 -18   3  13        1.45        2.31      4.73 o 
 -17   3  13       12.75       13.22      5.44 o 
 -16   3  13        2.97        1.01      4.20 o 
 -15   3  13        5.53        3.95      4.49 o 
 -14   3  13        4.56        2.71      4.39 o 
 -13   3  13      221.36      258.15     14.07 o 
 -12   3  13       14.49        7.78      4.83 o 
 -11   3  13      103.97       89.19      7.58 o 
 -10   3  13        2.33        4.63      3.67 o 
  -9   3  13       11.10        9.73      3.32 o 
  -8   3  13        0.34        0.97      2.03 o 
  -7   3  13      271.73      253.42      9.76 o 
  -6   3  13      190.75      183.14      7.60 o 
  -5   3  13       27.32       27.63      3.90 o 
  -4   3  13      258.27      273.98      9.01 o 
  -3   3  13      315.17      330.02      9.51 o 
  -2   3  13        6.85        5.00      3.02 o 
  -1   3  13        0.22        0.00      7.49 o 
   0   3  13       24.64       29.84      4.90 o 
   1   3  13        6.54       20.39      5.39 o 
   2   3  13       49.88       64.52      8.16 o 
   3   3  13        5.38        5.25      4.52 o 
   4   3  13       38.00       26.25      9.36 o 
   5   3  13        0.10       -0.47      3.34 o 
   6   3  13       53.93       46.81      6.61 o 
   7   3  13       10.58       29.45      8.63 o 
   8   3  13        0.57        9.24      6.58 o 
   9   3  13        1.33        1.66      6.40 o 
  10   3  13        8.83        5.76      6.78 o 
  11   3  13        0.34       -0.44      6.89 o 
 -19   4  13        0.14        2.48      5.37 o 
 -18   4  13        1.42       -3.65      4.75 o 
 -17   4  13       19.00       22.12      6.64 o 
 -16   4  13       49.51       31.97      6.84 o 
 -15   4  13        1.43        4.58      5.23 o 
 -14   4  13       20.57       16.91      5.25 o 
 -13   4  13       21.24       17.47      5.34 o 
 -12   4  13       30.75       23.68      5.65 o 
 -11   4  13      139.00      142.74     10.73 o 
 -10   4  13       36.52       38.52      6.37 o 
  -9   4  13        1.64        6.07      3.65 o 
  -8   4  13      157.04      163.27     10.61 o 
  -7   4  13      189.75      200.80     13.41 o 
  -6   4  13        2.80        1.42      3.18 o 
  -5   4  13        6.70       11.54      3.45 o 
  -4   4  13       56.19       34.44      5.90 o 
  -3   4  13       15.68       10.50      3.48 o 
  -2   4  13       28.80       31.09      5.91 o 
  -1   4  13      395.83      385.55     15.01 o 
   0   4  13       17.95       25.45      5.50 o 
   1   4  13       90.48       83.98      9.18 o 
   2   4  13       42.81       46.59      7.44 o 
   3   4  13        3.02       -1.06      3.29 o 
   4   4  13       18.73       10.71      4.38 o 
   5   4  13        7.62        3.07      3.74 o 
   6   4  13        1.33       13.26      4.76 o 
   7   4  13        8.71        5.18      5.03 o 
   8   4  13        2.28        2.06      5.97 o 
   9   4  13        0.25        1.07      6.79 o 
  10   4  13        0.00        3.10      6.88 o 
 -19   5  13        3.33       -3.91      9.58 o 
 -18   5  13        4.14        3.80      5.14 o 
 -17   5  13        5.62        5.96      7.59 o 
 -16   5  13        9.01       11.45      5.62 o 
 -15   5  13        0.47        6.08      5.59 o 
 -14   5  13        0.57       -3.45      4.39 o 
 -13   5  13       32.91       30.17      6.56 o 
 -12   5  13        1.89        9.57      4.82 o 
 -11   5  13       10.82       13.53      6.58 o 
 -10   5  13        6.14       10.09      7.03 o 
  -9   5  13      160.89      158.59     13.38 o 
  -8   5  13       81.82       87.64      8.49 o 
  -7   5  13       62.45       51.01      6.91 o 
  -6   5  13       84.14       83.67      9.35 o 
  -5   5  13       17.99       15.82      5.56 o 
  -4   5  13      200.01      156.75     15.58 o 
  -3   5  13      101.12      105.97      9.56 o 
  -2   5  13       30.42       18.74      5.19 o 
  -1   5  13       58.33       49.68      7.16 o 
   0   5  13        4.13        5.14      4.66 o 
   1   5  13        1.22       -1.92      3.66 o 
   2   5  13       42.67       41.83      9.07 o 
   3   5  13        6.85        7.57      4.31 o 
   4   5  13       78.36       86.50     13.30 o 
   5   5  13        5.30        4.28      4.27 o 
   6   5  13       26.87       34.82      8.75 o 
   7   5  13        1.34        6.41      5.46 o 
   8   5  13       10.76        5.63      6.75 o 
   9   5  13        0.22        6.18      7.76 o 
 -17   6  13        0.19        2.99      5.91 o 
 -16   6  13        1.81        5.54      5.90 o 
 -15   6  13        8.34        9.99      6.36 o 
 -14   6  13        0.03        3.70      5.13 o 
 -13   6  13       36.92       40.29      9.55 o 
 -12   6  13        3.43        2.43      5.43 o 
 -11   6  13        9.86       11.73      5.16 o 
 -10   6  13       53.18       63.20     10.76 o 
  -9   6  13       13.94        7.97      5.99 o 
  -8   6  13       11.60       12.62      4.94 o 
  -7   6  13      150.26      142.33     11.19 o 
  -6   6  13        0.56        3.05      4.88 o 
  -5   6  13        9.54       12.54      8.75 o 
  -4   6  13      116.94      118.62     14.73 o 
  -3   6  13        0.03        0.73      5.45 o 
  -2   6  13       67.25       88.79     13.26 o 
  -1   6  13       32.80       19.88      6.18 o 
   0   6  13       12.35        4.26      4.70 o 
   1   6  13       12.89       19.30      6.20 o 
   2   6  13        0.32        1.32      4.07 o 
   3   6  13       39.58       30.65      6.24 o 
   4   6  13        0.07        2.14      4.08 o 
   5   6  13        6.40        8.48      4.92 o 
   6   6  13        0.43        3.27      4.84 o 
   7   6  13        1.16        2.71      5.31 o 
   8   6  13        0.74        1.79      5.82 o 
 -16   7  13        5.53       10.76      6.59 o 
 -15   7  13        4.15        5.29      6.23 o 
 -14   7  13        0.26        5.31      5.60 o 
 -13   7  13       11.49       19.83      6.92 o 
 -12   7  13        0.56       -0.35      5.00 o 
 -11   7  13        1.50        9.49      5.69 o 
 -10   7  13        4.20        5.36      5.57 o 
  -9   7  13        1.41        3.37      7.01 o 
  -8   7  13       33.24       24.52      6.64 o 
  -7   7  13       28.47       41.82      7.51 o 
  -6   7  13       29.90       56.29     11.77 o 
  -5   7  13        0.07        1.45      6.07 o 
  -4   7  13       21.28       15.56     11.32 o 
  -3   7  13        5.17        0.57      6.32 o 
  -2   7  13       26.20       24.27      9.19 o 
  -1   7  13       82.21       87.81     14.55 o 
   0   7  13        0.17       -3.44      6.48 o 
   1   7  13       41.06       44.09      8.25 o 
   2   7  13       12.97       15.83      7.75 o 
   3   7  13        0.25       -1.35      5.19 o 
   4   7  13        2.26        6.50      4.88 o 
   5   7  13        8.83        8.85      6.91 o 
   6   7  13        5.69        5.09      8.98 o 
 -13   8  13       10.86       16.53      8.82 o 
 -12   8  13       10.59        9.60      6.85 o 
 -11   8  13        3.61        9.51      5.76 o 
 -10   8  13        5.68        6.22      6.55 o 
  -9   8  13        3.45       -1.16      5.41 o 
  -8   8  13        4.57        6.93      5.77 o 
  -7   8  13        4.23        4.67      5.63 o 
  -6   8  13        0.35        0.78      8.57 o 
  -5   8  13        5.39       -3.72      6.76 o 
  -4   8  13        7.95        2.86      7.43 o 
  -3   8  13       43.25       41.49     17.21 o 
  -2   8  13       29.30       35.63     20.51 o 
  -1   8  13        1.33        0.13      7.40 o 
   0   8  13        4.57       16.29      8.74 o 
   1   8  13       11.66       14.58      8.51 o 
   2   8  13        2.52        3.02      7.89 o 
   3   8  13        0.01        9.96      6.88 o 
   4   8  13        5.63       15.52      7.00 o 
 -10   9  13        0.79        5.56      6.22 o 
  -9   9  13        0.05        7.86      7.15 o 
  -8   9  13        0.31        6.02      6.29 o 
  -7   9  13        0.03       10.59      8.74 o 
  -6   9  13        0.72        7.48      8.18 o 
  -5   9  13        0.77       -3.04      6.93 o 
  -4   9  13        7.70        9.70      8.84 o 
  -3   9  13        5.60        9.55      9.26 o 
  -2   9  13        0.73       -4.98      7.82 o 
  -1   9  13        0.00       -3.36      7.58 o 
   0   9  13        0.33       -5.74      7.15 o 
   1   9  13        0.01        0.39      7.80 o 
 -21   0  14        0.08        8.88      9.91 o 
 -20   0  14        6.75       25.49     13.13 o 
 -19   0  14       23.44       35.02     13.75 o 
 -18   0  14        4.52        5.22      8.55 o 
 -17   0  14       44.16       66.26     17.47 o 
 -16   0  14       11.28        5.21      8.07 o 
 -15   0  14       22.97       26.25     12.83 o 
 -14   0  14        0.01        5.99     11.62 o 
 -13   0  14      513.76      579.49     15.66 o 
 -12   0  14       15.96       16.76      4.77 o 
 -11   0  14      213.36      235.29     11.82 o 
 -10   0  14      290.51      261.33     11.83 o 
  -9   0  14      993.97      945.20     19.16 o 
  -8   0  14        3.98        4.84      3.41 o 
  -7   0  14       22.02       20.78      4.60 o 
  -6   0  14        3.48        4.37      3.98 o 
  -5   0  14      123.82      128.47      8.49 o 
  -4   0  14       63.75       76.93     10.50 o 
  -3   0  14       11.03       14.06      4.13 o 
  -2   0  14       34.08       40.32      5.40 o 
  -1   0  14       87.63       90.75      7.50 o 
   0   0  14     1685.00     1743.61     36.48 o 
   1   0  14      585.72      601.48     21.27 o 
   2   0  14       67.95       58.57     16.23 o 
   3   0  14      136.80      140.71     47.77 o 
   4   0  14       77.57      107.26     29.69 o 
   5   0  14       35.55       17.51     10.11 o 
   6   0  14        0.51        4.33      8.37 o 
   7   0  14       95.13       97.87     19.24 o 
   8   0  14       27.57        9.70      9.79 o 
   9   0  14       60.36       52.08     16.74 o 
  10   0  14       22.82       19.02     11.42 o 
  11   0  14        0.13       14.95     10.65 o 
 -21   1  14        7.34       18.31      9.86 o 
 -20   1  14        3.69       13.24      8.32 o 
 -19   1  14        0.14        5.01      7.71 o 
 -18   1  14        1.38        7.84      7.34 o 
 -17   1  14       14.54       12.56      7.35 o 
 -16   1  14        0.14        8.30      6.45 o 
 -15   1  14        0.00        4.50      4.22 o 
 -14   1  14      127.91      154.65      9.59 o 
 -13   1  14      139.15      116.70     10.00 o 
 -12   1  14      157.86      159.16      8.00 o 
 -11   1  14       48.44       52.62      4.70 o 
 -10   1  14      227.42      208.87      7.52 o 
  -9   1  14        2.85       -1.23      3.13 o 
  -8   1  14       92.74       83.41      4.66 o 
  -7   1  14      148.23      148.69      6.26 o 
  -6   1  14       23.74       19.83      3.11 o 
  -5   1  14        4.46        2.62      2.38 o 
  -4   1  14       22.23       21.17      3.10 o 
  -3   1  14        1.99        0.62      1.97 o 
  -2   1  14        2.28        2.55      2.08 o 
  -1   1  14        4.84        1.09      2.31 o 
   0   1  14       72.28       80.81      6.51 o 
   1   1  14     1156.60     1176.98     22.43 o 
   2   1  14       79.63       62.17      6.32 o 
   3   1  14      162.42      170.65     11.86 o 
   4   1  14      123.75      143.02     14.81 o 
   5   1  14        3.34       12.38      6.37 o 
   6   1  14        1.18        1.40      4.81 o 
   7   1  14       19.93       15.46     10.75 o 
   8   1  14        6.17       12.29      7.45 o 
   9   1  14        4.02        8.54      7.53 o 
  10   1  14       10.60       18.02     12.10 o 
  11   1  14        7.73        4.48      7.59 o 
 -21   2  14        1.14       10.57     12.06 o 
 -20   2  14        4.03        8.88      7.48 o 
 -19   2  14        0.22       10.40      7.17 o 
 -18   2  14        8.91        5.74      7.01 o 
 -17   2  14        2.49        9.48      4.93 o 
 -16   2  14        1.33       -3.76      3.76 o 
 -15   2  14        2.66        2.06      4.44 o 
 -14   2  14       10.74        0.74      4.48 o 
 -13   2  14      308.81      293.18     12.61 o 
 -12   2  14       95.84      118.54      8.47 o 
 -11   2  14        1.18       -1.72      5.20 o 
 -10   2  14      142.91      142.41     13.19 o 
  -9   2  14        0.58        2.17      2.81 o 
  -8   2  14      448.40      442.50      9.66 o 
  -7   2  14       37.75       39.78      3.95 o 
  -6   2  14       82.71       75.02      5.35 o 
  -5   2  14       76.66       80.46      5.20 o 
  -4   2  14       54.45       48.85      4.51 o 
  -3   2  14       34.14       27.51      3.73 o 
  -2   2  14       80.84       84.77      5.52 o 
  -1   2  14        0.61       -1.16      3.04 o 
   0   2  14       19.42       23.13      5.56 o 
   1   2  14        0.22        3.38      3.18 o 
   2   2  14       19.01       13.78      4.73 o 
   3   2  14      223.39      255.11     13.95 o 
   4   2  14        3.78        7.99      9.07 o 
   5   2  14       31.41       26.21      8.20 o 
   6   2  14       32.98       55.91     14.75 o 
   7   2  14       10.48       15.81      7.75 o 
   8   2  14        7.62       13.58      7.85 o 
   9   2  14        0.31        4.33      7.22 o 
  10   2  14        5.40       15.88      8.74 o 
  11   2  14       13.86       27.13      9.78 o 
 -20   3  14        0.18        7.93      8.57 o 
 -19   3  14       10.48       14.84      6.35 o 
 -18   3  14        1.72        9.66      5.06 o 
 -17   3  14        0.28       -2.41      3.81 o 
 -16   3  14        8.82       13.48      5.19 o 
 -15   3  14        4.90        3.88      4.34 o 
 -14   3  14       32.19       33.49      6.54 o 
 -13   3  14      191.22      224.38     13.42 o 
 -12   3  14      413.89      394.01     20.16 o 
 -11   3  14      168.54      172.18     10.98 o 
 -10   3  14      255.94      248.43     11.70 o 
  -9   3  14       57.76       37.96      6.10 o 
  -8   3  14       57.35       50.51      5.64 o 
  -7   3  14       63.40       64.43      6.19 o 
  -6   3  14        1.43        0.67      2.31 o 
  -5   3  14       97.68       86.34      6.68 o 
  -4   3  14      246.00      253.29      9.35 o 
  -3   3  14      272.02      283.68      9.35 o 
  -2   3  14       47.04       39.18      6.51 o 
  -1   3  14       15.31        9.33      3.83 o 
   0   3  14        0.01       -1.89      3.54 o 
   1   3  14       37.43       33.27      6.76 o 
   2   3  14        6.41        2.82      3.62 o 
   3   3  14       45.93       43.10      8.55 o 
   4   3  14        1.21       12.13      5.03 o 
   5   3  14       32.45       24.85      5.31 o 
   6   3  14       21.93       28.43     12.99 o 
   7   3  14        0.04        9.03      7.30 o 
   8   3  14        1.60        1.18      6.41 o 
   9   3  14        0.12        6.63      7.21 o 
  10   3  14        5.25        0.67      6.99 o 
 -19   4  14       10.83       22.23      6.93 o 
 -18   4  14        8.86       13.02      5.97 o 
 -17   4  14        0.04        4.74      5.98 o 
 -16   4  14        7.20       16.12      5.72 o 
 -15   4  14       11.19        6.17      4.71 o 
 -14   4  14       10.28        8.48      4.97 o 
 -13   4  14       35.69       31.92      7.73 o 
 -12   4  14       27.97       21.15      5.79 o 
 -11   4  14       58.94       63.56      7.78 o 
 -10   4  14      235.26      233.13     13.18 o 
  -9   4  14       72.86       92.57      8.67 o 
  -8   4  14       32.58       25.34      8.60 o 
  -7   4  14        2.04       -1.68      9.89 o 
  -6   4  14       22.02       16.88      5.34 o 
  -5   4  14        0.45        8.63      6.15 o 
  -4   4  14       13.64        5.94      3.39 o 
  -3   4  14       94.40      123.61     10.00 o 
  -2   4  14       43.72       35.63      6.56 o 
  -1   4  14        0.20        2.96      3.31 o 
   0   4  14        1.85        4.03      4.73 o 
   1   4  14        1.91       -0.29      4.72 o 
   2   4  14        2.67        3.27      8.09 o 
   3   4  14        3.20       -4.07      4.07 o 
   4   4  14        8.54       12.95      5.39 o 
   5   4  14       32.23       23.18      5.42 o 
   6   4  14        0.05        2.01      4.04 o 
   7   4  14        7.58        4.84      6.93 o 
   8   4  14        0.13        3.82      6.72 o 
   9   4  14        0.01       -2.58      7.38 o 
  10   4  14        4.72       14.36      8.66 o 
 -18   5  14        3.77       13.89      6.97 o 
 -17   5  14        0.66        7.00      5.68 o 
 -16   5  14        2.71        1.66      5.07 o 
 -15   5  14        4.21       14.53      5.70 o 
 -14   5  14       86.79       99.48     10.43 o 
 -13   5  14       16.33       10.99      6.28 o 
 -12   5  14        3.86        3.81      4.80 o 
 -11   5  14       32.99       23.29      7.13 o 
 -10   5  14        2.22       -1.07      4.11 o 
  -9   5  14       86.15       83.72      9.76 o 
  -8   5  14       65.68       51.41      6.97 o 
  -7   5  14        6.91        8.97      5.43 o 
  -6   5  14        2.71        5.91      4.34 o 
  -5   5  14        0.17        2.94      4.36 o 
  -4   5  14        6.11        3.59      5.23 o 
  -3   5  14        1.26        2.89      3.74 o 
  -2   5  14        2.20        9.17      4.57 o 
  -1   5  14       47.99       39.08      9.33 o 
   0   5  14       29.97       10.36      4.68 o 
   1   5  14        7.86        1.46      4.40 o 
   2   5  14        0.18        1.75      4.37 o 
   3   5  14       18.93       17.77      6.85 o 
   4   5  14        1.57        0.20      3.75 o 
   5   5  14        1.60        2.23      4.31 o 
   6   5  14        0.00       -1.41      4.25 o 
   7   5  14        4.33        9.12      6.36 o 
   8   5  14        1.31       14.36      8.58 o 
   9   5  14        3.20       14.53      8.27 o 
 -17   6  14        7.00        9.84      6.08 o 
 -16   6  14        4.97        5.79      5.74 o 
 -15   6  14       15.48        7.84      8.07 o 
 -14   6  14        5.23        0.67      5.32 o 
 -13   6  14        8.91        8.71      5.61 o 
 -12   6  14        3.99        6.57      5.33 o 
 -11   6  14        0.00       -0.71      4.75 o 
 -10   6  14       11.70       11.15      5.00 o 
  -9   6  14       35.92       36.30      7.04 o 
  -8   6  14        0.85        5.54      5.07 o 
  -7   6  14        3.51        0.47      5.32 o 
  -6   6  14        0.14       -2.03      6.17 o 
  -5   6  14       11.32        6.88     10.21 o 
  -4   6  14       68.99       69.36     12.04 o 
  -3   6  14       11.57        8.95      8.94 o 
  -2   6  14        6.73        6.23      7.35 o 
  -1   6  14        9.92        9.32      5.40 o 
   0   6  14        4.24        6.07      5.03 o 
   1   6  14       52.70       48.66     18.87 o 
   2   6  14       11.58       15.63      8.26 o 
   3   6  14        0.06        2.02      5.36 o 
   4   6  14        0.89        4.26      5.37 o 
   5   6  14        0.01        2.89      4.78 o 
   6   6  14        0.01        3.88      4.73 o 
   7   6  14       12.13       15.64      7.11 o 
 -15   7  14        0.63       -1.95      5.47 o 
 -14   7  14       22.19       18.39     10.46 o 
 -13   7  14        0.29       -3.73      5.45 o 
 -12   7  14        3.94        2.33      4.84 o 
 -11   7  14        5.02        7.99      7.20 o 
 -10   7  14        8.99       -0.02      4.75 o 
  -9   7  14        1.41       -3.17      4.45 o 
  -8   7  14       41.09       37.63      7.35 o 
  -7   7  14        0.03        1.22      6.15 o 
  -6   7  14        1.66        0.38     12.00 o 
  -5   7  14        7.91        2.93      7.35 o 
  -4   7  14       11.10        8.40      7.32 o 
  -3   7  14       23.96       15.17     18.66 o 
  -2   7  14       32.54       26.69      9.97 o 
  -1   7  14       40.55       27.92      9.70 o 
   0   7  14        4.21       12.29      8.44 o 
   1   7  14        7.71        7.22      5.63 o 
   2   7  14        0.93        1.45      6.04 o 
   3   7  14        1.41        3.02      5.98 o 
   4   7  14       36.44       43.18      9.06 o 
   5   7  14        1.77        3.72      6.19 o 
   6   7  14        1.65        4.62      6.33 o 
 -13   8  14        4.01       10.73      6.46 o 
 -12   8  14        7.96       11.42      6.26 o 
 -11   8  14        1.19        1.04      5.79 o 
 -10   8  14        2.93        2.22      5.63 o 
  -9   8  14        5.55       11.78      6.53 o 
  -8   8  14        1.15        4.31      6.23 o 
  -7   8  14        0.12        8.44      8.27 o 
  -6   8  14        1.11       -6.98      6.98 o 
  -5   8  14        0.32        3.04      8.53 o 
  -4   8  14        0.01       -2.83      5.98 o 
  -3   8  14       17.10        3.63     11.64 o 
  -2   8  14       14.05       -2.38      7.46 o 
  -1   8  14        0.90        5.01      7.40 o 
   0   8  14        5.08       10.35      8.57 o 
   1   8  14        0.27       11.16      8.76 o 
   2   8  14        0.12        6.63     10.20 o 
   3   8  14        2.67       -0.76      8.30 o 
  -9   9  14       13.84       12.77     11.83 o 
  -8   9  14       13.94       25.80     14.10 o 
  -7   9  14        4.78       -1.28      8.50 o 
  -6   9  14        2.88       11.04      9.30 o 
  -5   9  14        8.35        0.87     11.89 o 
  -4   9  14        3.46       -7.50      7.50 o 
  -3   9  14        5.56        9.24      9.08 o 
  -2   9  14       10.81       -2.05      8.19 o 
  -1   9  14        2.58       -5.20      8.09 o 
 -21   1  15        8.49        9.24      8.13 o 
 -20   1  15        5.71        8.87      7.80 o 
 -19   1  15        0.03        3.54      7.43 o 
 -18   1  15        5.78        3.89     17.08 o 
 -17   1  15       14.12        6.34      9.97 o 
 -16   1  15       15.89       25.60      8.53 o 
 -15   1  15      160.95      169.75     11.15 o 
 -14   1  15        3.66        5.44      5.56 o 
 -13   1  15        2.28       -0.43      3.36 o 
 -12   1  15      174.22      164.52      8.81 o 
 -11   1  15        0.30       -2.35      2.55 o 
 -10   1  15      171.48      168.62      7.02 o 
  -9   1  15       20.53       16.58      3.20 o 
  -8   1  15      145.39      147.10      6.67 o 
  -7   1  15      179.87      185.37      8.01 o 
  -6   1  15       15.14       12.64      3.21 o 
  -5   1  15       88.88       95.14      5.49 o 
  -4   1  15        0.20       -2.15      2.15 o 
  -3   1  15      296.21      309.82      9.38 o 
  -2   1  15        0.56        0.04      2.36 o 
  -1   1  15        5.28        1.93      3.52 o 
   0   1  15      191.10      190.48     13.24 o 
   1   1  15        2.32        1.42      3.35 o 
   2   1  15       53.74       46.47      6.90 o 
   3   1  15       56.26       44.26      9.23 o 
   4   1  15      117.76      133.60     15.66 o 
   5   1  15        0.93       -0.70      4.81 o 
   6   1  15        0.56       -3.50      5.94 o 
   7   1  15       32.13       22.98     12.52 o 
   8   1  15       22.74       15.65      7.99 o 
   9   1  15        3.78       13.15     11.09 o 
  10   1  15        4.19        7.13      7.61 o 
 -21   2  15       23.20       41.50     11.25 o 
 -20   2  15        7.37       20.28      8.35 o 
 -19   2  15        1.04       17.06      8.88 o 
 -18   2  15       10.10       25.53      8.89 o 
 -17   2  15        1.02        2.92      4.61 o 
 -16   2  15        0.42        6.87      4.57 o 
 -15   2  15       11.19       21.94      5.44 o 
 -14   2  15       14.99       19.53      5.00 o 
 -13   2  15       42.66       40.44      7.63 o 
 -12   2  15      107.58      121.89      8.71 o 
 -11   2  15       97.24      107.70      7.33 o 
 -10   2  15       18.81       14.66      4.03 o 
  -9   2  15       44.84       45.80      7.49 o 
  -8   2  15        2.14        4.72      4.25 o 
  -7   2  15      110.57      125.21      6.98 o 
  -6   2  15       13.50       15.07      3.34 o 
  -5   2  15       27.38       21.85      6.66 o 
  -4   2  15      259.69      280.38     13.60 o 
  -3   2  15      123.21      130.84      7.32 o 
  -2   2  15      330.19      335.49     12.39 o 
  -1   2  15        3.98        3.94      3.69 o 
   0   2  15       16.70        7.94      5.25 o 
   1   2  15       40.63       45.56     11.09 o 
   2   2  15        0.34       -3.27      3.27 o 
   3   2  15        0.01        0.71      5.11 o 
   4   2  15        3.19        3.95      5.55 o 
   5   2  15       59.65       60.71     11.34 o 
   6   2  15        0.29        0.22      5.56 o 
   7   2  15        9.15        9.92      6.56 o 
   8   2  15        0.15        8.37      9.24 o 
   9   2  15        0.00       24.15      9.58 o 
  10   2  15        0.16        9.00      7.98 o 
 -20   3  15       22.22       27.42      9.68 o 
 -19   3  15        5.96        8.45      5.81 o 
 -18   3  15        5.53        9.20      5.19 o 
 -17   3  15        0.13       -0.91      4.21 o 
 -16   3  15        2.26       10.26      8.74 o 
 -15   3  15        0.22       -1.67      3.94 o 
 -14   3  15       85.33       85.42      8.92 o 
 -13   3  15       18.86       12.13      5.81 o 
 -12   3  15       20.99       21.94      5.31 o 
 -11   3  15      247.28      219.01     12.70 o 
 -10   3  15      203.36      226.97     12.72 o 
  -9   3  15       16.84        8.93      6.95 o 
  -8   3  15       27.85       37.48      7.79 o 
  -7   3  15        3.89        4.90      3.45 o 
  -6   3  15        5.81        4.93      2.69 o 
  -5   3  15       72.03       89.86      8.74 o 
  -4   3  15      248.45      257.78     12.86 o 
  -3   3  15        1.32       -1.11      3.70 o 
  -2   3  15        1.19        2.34      3.77 o 
  -1   3  15       46.00       55.11      7.43 o 
   0   3  15        0.28        7.70      4.24 o 
   1   3  15      109.58      124.79     11.02 o 
   2   3  15        0.01        4.70      4.39 o 
   3   3  15       12.60       13.95      5.20 o 
   4   3  15        0.03       -2.83      3.97 o 
   5   3  15        5.90        9.44      6.99 o 
   6   3  15       28.67       20.45      7.76 o 
   7   3  15        1.43       12.42      7.34 o 
   8   3  15       10.98       14.97      8.18 o 
   9   3  15        7.66        2.98      7.21 o 
 -19   4  15        0.10        4.57      5.70 o 
 -18   4  15        0.01        6.04      5.35 o 
 -17   4  15        0.22        4.13      5.25 o 
 -16   4  15        8.41       13.70      5.50 o 
 -15   4  15        0.94        4.12      4.70 o 
 -14   4  15        1.20        5.20      4.91 o 
 -13   4  15       84.56       92.51      9.49 o 
 -12   4  15       21.10       18.31      5.64 o 
 -11   4  15       22.17       15.85      5.04 o 
 -10   4  15      185.32      190.74     12.23 o 
  -9   4  15      338.95      341.98     13.31 o 
  -8   4  15        0.76        0.87      3.81 o 
  -7   4  15        0.43        4.80      4.31 o 
  -6   4  15      358.82      388.75     15.45 o 
  -5   4  15      407.63      405.48     19.59 o 
  -4   4  15      144.22      141.20     11.76 o 
  -3   4  15       52.33       44.32      8.39 o 
  -2   4  15      132.96      145.74     11.38 o 
  -1   4  15        0.04        6.61      4.20 o 
   0   4  15       29.13       12.64      5.24 o 
   1   4  15       93.26       89.18     12.99 o 
   2   4  15        4.82       -0.05      3.83 o 
   3   4  15        0.06        7.84      5.08 o 
   4   4  15        6.29       10.32      6.17 o 
   5   4  15       18.34       13.13      6.24 o 
   6   4  15        4.93       13.29      7.53 o 
   7   4  15        7.28       21.87      8.67 o 
   8   4  15       10.91        1.89     14.31 o 
   9   4  15        0.64        5.57      7.94 o 
 -18   5  15        0.53        1.27      5.68 o 
 -17   5  15       15.17        7.87      5.39 o 
 -16   5  15        1.78        3.89      5.14 o 
 -15   5  15        0.08        3.92      4.73 o 
 -14   5  15       34.16       33.22      7.44 o 
 -13   5  15       17.68       20.85      5.91 o 
 -12   5  15       17.78       23.65      8.90 o 
 -11   5  15        3.88        4.77      4.31 o 
 -10   5  15       41.07       30.25      6.47 o 
  -9   5  15       21.57       12.19      8.75 o 
  -8   5  15        0.11        9.06      5.94 o 
  -7   5  15        0.46        8.54      5.45 o 
  -6   5  15        0.80        6.99      4.85 o 
  -5   5  15       78.20       85.56     14.76 o 
  -4   5  15       19.57       14.69      7.56 o 
  -3   5  15        3.44        1.89      5.53 o 
  -2   5  15        7.35        1.13      4.25 o 
  -1   5  15       50.64       31.97     11.19 o 
   0   5  15       26.88       13.82      8.97 o 
   1   5  15       40.14       29.39      7.52 o 
   2   5  15       17.02       15.70      6.27 o 
   3   5  15        0.19        8.18      8.08 o 
   4   5  15        1.29        5.64      5.33 o 
   5   5  15        0.82        4.28      5.24 o 
   6   5  15        7.60        2.40      5.43 o 
   7   5  15        0.36       -0.43     10.82 o 
   8   5  15       31.79       44.87     11.34 o 
 -17   6  15        1.23        6.27      6.12 o 
 -16   6  15        3.30       -2.42      5.28 o 
 -15   6  15       19.69       18.53      7.02 o 
 -14   6  15       27.00       18.12      6.48 o 
 -13   6  15        3.56        4.26      4.82 o 
 -12   6  15        0.70       -2.76      4.66 o 
 -11   6  15        0.08        4.49      4.72 o 
 -10   6  15        4.73       -2.96      4.55 o 
  -9   6  15       84.49      101.03     10.22 o 
  -8   6  15       45.06       41.01      8.39 o 
  -7   6  15       50.30       58.48     14.57 o 
  -6   6  15        0.54       15.37      7.73 o 
  -5   6  15        4.26       15.43      7.46 o 
  -4   6  15        0.05        4.18      6.37 o 
  -3   6  15       11.67       -7.30     13.37 o 
  -2   6  15       21.61       10.05     16.24 o 
  -1   6  15       14.91       12.27     11.01 o 
   0   6  15      101.23      117.05     12.14 o 
   1   6  15       28.61       10.10      5.85 o 
   2   6  15       14.56        5.99      5.45 o 
   3   6  15        0.02       -2.32      5.01 o 
   4   6  15        0.26       -2.23      5.01 o 
   5   6  15        3.26        9.09      6.38 o 
   6   6  15        1.27        3.64      6.02 o 
 -15   7  15        2.09        2.33      6.01 o 
 -14   7  15       27.42       36.83      8.47 o 
 -13   7  15        2.04        2.52      5.56 o 
 -12   7  15        3.91        6.05      5.82 o 
 -11   7  15        0.05       -4.47      4.47 o 
 -10   7  15       20.20       33.25      7.68 o 
  -9   7  15        5.98        1.17      4.96 o 
  -8   7  15        7.04        0.41      7.61 o 
  -7   7  15        4.19       -3.38      6.19 o 
  -6   7  15        8.96        9.35      7.39 o 
  -5   7  15        2.65        6.07      6.94 o 
  -4   7  15       13.51       17.91      9.41 o 
  -3   7  15        2.38       -4.60      7.01 o 
  -2   7  15        0.75       -6.88      6.88 o 
  -1   7  15       27.06       17.60      9.04 o 
   0   7  15        0.00       -4.99      6.76 o 
   1   7  15        0.01        1.74      7.58 o 
   2   7  15        1.42       -4.80      5.05 o 
   3   7  15        0.21        1.69      6.14 o 
   4   7  15        7.02        4.48      6.27 o 
   5   7  15       12.06       29.64     15.24 o 
 -12   8  15        5.85       18.78      9.17 o 
 -11   8  15       20.26       16.52      7.14 o 
 -10   8  15        3.13        4.50      6.14 o 
  -9   8  15        4.79        0.55      5.46 o 
  -8   8  15        0.21       -7.59      7.59 o 
  -7   8  15        0.67       -4.35      6.97 o 
  -6   8  15        0.12        0.42      7.48 o 
  -5   8  15        2.05        1.16     14.13 o 
  -4   8  15        3.28        2.19      7.88 o 
  -3   8  15        4.44        5.68      7.84 o 
  -2   8  15        2.01        0.54      8.12 o 
  -1   8  15        0.01        5.01      8.42 o 
   0   8  15        7.11        0.90     10.13 o 
   1   8  15        7.10        3.18     10.09 o 
   2   8  15        4.57        7.43      9.13 o 
  -7   9  15        7.00        6.62      9.30 o 
  -6   9  15        1.76       12.99     10.10 o 
  -5   9  15        0.08        4.91      8.57 o 
  -4   9  15        3.77       -2.31      9.20 o 
 -21   0  16       17.55       33.52     14.50 o 
 -20   0  16        2.18       20.04     12.05 o 
 -19   0  16        1.82       -0.35     10.02 o 
 -18   0  16        0.54       13.06     12.43 o 
 -17   0  16        4.67       21.61     11.58 o 
 -16   0  16       95.82       88.07     18.68 o 
 -15   0  16      731.02      746.48     42.58 o 
 -14   0  16      192.88      251.10     21.17 o 
 -13   0  16      113.42      106.09     14.62 o 
 -12   0  16      128.46      139.93     13.24 o 
 -11   0  16      677.10      665.57     18.28 o 
 -10   0  16      100.89      103.44     10.30 o 
  -9   0  16      838.63      885.49     21.21 o 
  -8   0  16       60.21       43.05      6.02 o 
  -7   0  16       63.78       62.02      7.89 o 
  -6   0  16        3.61        1.64      3.69 o 
  -5   0  16       15.16        5.33      3.97 o 
  -4   0  16      171.34      153.46      9.93 o 
  -3   0  16       14.57       14.10      4.50 o 
  -2   0  16      509.93      492.26     17.16 o 
  -1   0  16       79.89       73.14     10.72 o 
   0   0  16       64.45       73.08     11.57 o 
   1   0  16        1.75        1.89      5.85 o 
   2   0  16       25.17       27.68     17.54 o 
   3   0  16       19.40        0.97      8.64 o 
   4   0  16       43.24       47.89     14.42 o 
   5   0  16        1.29       -3.21      6.24 o 
   6   0  16       22.04       15.09     10.35 o 
   7   0  16        0.01       19.34     11.26 o 
   8   0  16       19.12       37.37     14.92 o 
   9   0  16        9.73        9.98     11.20 o 
  10   0  16        2.02        0.04     10.90 o 
 -21   1  16        1.50       14.61      8.84 o 
 -20   1  16        1.57       17.03      8.91 o 
 -19   1  16        1.34        7.14      7.58 o 
 -18   1  16       32.74       31.05     28.70 o 
 -17   1  16        1.60        3.21      6.56 o 
 -16   1  16       73.17       65.21     11.57 o 
 -15   1  16        2.96       -0.11      5.52 o 
 -14   1  16       13.30       16.32      5.14 o 
 -13   1  16        2.27        3.87      4.56 o 
 -12   1  16       33.73       33.91      5.51 o 
 -11   1  16       11.00        6.68      3.73 o 
 -10   1  16        2.61       -0.37      3.28 o 
  -9   1  16      180.25      180.70      7.38 o 
  -8   1  16       54.89       66.04      4.86 o 
  -7   1  16       15.75       21.66      4.11 o 
  -6   1  16       33.06       31.53      4.15 o 
  -5   1  16        0.54       -1.22      2.69 o 
  -4   1  16        0.64       -1.24      2.43 o 
  -3   1  16       82.87       82.14      5.78 o 
  -2   1  16       32.15       37.98      5.27 o 
  -1   1  16      358.14      379.45     12.77 o 
   0   1  16       26.22       17.92      4.43 o 
   1   1  16        1.44        8.64      4.97 o 
   2   1  16        1.72       -3.27      4.98 o 
   3   1  16       50.56       17.23      7.38 o 
   4   1  16       24.98       16.74      7.35 o 
   5   1  16        3.82       -2.30      5.24 o 
   6   1  16       37.99       38.13     28.27 o 
   7   1  16        0.03        0.16      6.14 o 
   8   1  16        0.10       10.21      7.13 o 
   9   1  16       22.93       10.20      7.54 o 
 -20   2  16        4.73        8.49      7.74 o 
 -19   2  16       21.21       24.86      9.65 o 
 -18   2  16       18.53       17.92      8.75 o 
 -17   2  16       16.19       18.82      5.96 o 
 -16   2  16       18.67       20.14      5.75 o 
 -15   2  16        1.66       -3.33      3.33 o 
 -14   2  16       10.50        6.81      4.50 o 
 -13   2  16       26.87       21.52      6.19 o 
 -12   2  16      217.58      207.14     12.17 o 
 -11   2  16       25.15       18.69      5.24 o 
 -10   2  16       95.62       89.29      9.12 o 
  -9   2  16       52.43       36.61      7.01 o 
  -8   2  16       53.41       49.82      4.91 o 
  -7   2  16        0.25        3.07      2.82 o 
  -6   2  16       15.35       10.13      3.33 o 
  -5   2  16        1.66        0.77      3.26 o 
  -4   2  16        4.98        5.41      5.24 o 
  -3   2  16      137.25      147.47      9.97 o 
  -2   2  16      319.17      315.02     15.82 o 
  -1   2  16        1.01        4.85      3.93 o 
   0   2  16       20.08        9.60      4.92 o 
   1   2  16       21.54       -0.35     11.63 o 
   2   2  16       19.33       13.44      6.37 o 
   3   2  16       70.68       77.85     12.80 o 
   4   2  16       10.95       15.61      7.55 o 
   5   2  16       15.79       23.91      8.65 o 
   6   2  16        0.13        2.73      5.88 o 
   7   2  16       36.92       44.33     10.59 o 
   8   2  16        3.49       10.82      7.71 o 
   9   2  16       18.11       31.74     10.59 o 
 -20   3  16        0.48        9.73      9.63 o 
 -19   3  16        1.03        5.11      6.41 o 
 -18   3  16       11.89       11.30      5.51 o 
 -17   3  16       19.03       17.63      5.98 o 
 -16   3  16        1.23        1.10      4.65 o 
 -15   3  16        1.00        7.63      4.71 o 
 -14   3  16        2.80        0.61      4.29 o 
 -13   3  16       32.83       27.43     10.13 o 
 -12   3  16       12.37       13.52      4.99 o 
 -11   3  16      362.97      360.53     13.94 o 
 -10   3  16      127.03      136.50     11.78 o 
  -9   3  16       10.26       14.43      8.76 o 
  -8   3  16        0.00        0.34      3.65 o 
  -7   3  16       91.65      113.35     13.73 o 
  -6   3  16        0.39       -2.19      4.23 o 
  -5   3  16      452.15      446.31     13.23 o 
  -4   3  16      407.19      406.58     15.47 o 
  -3   3  16      559.23      531.23     18.19 o 
  -2   3  16        1.18       -3.48      3.48 o 
  -1   3  16       24.31       31.54      6.36 o 
   0   3  16       46.98       44.09      6.83 o 
   1   3  16       27.12       22.44      8.71 o 
   2   3  16        6.23        9.07      4.77 o 
   3   3  16       71.02       67.94     19.92 o 
   4   3  16        3.05       -2.28      5.64 o 
   5   3  16        6.21       13.05      6.98 o 
   6   3  16        0.76        7.82      7.15 o 
   7   3  16        3.20        1.38      6.75 o 
   8   3  16        8.37        7.07      7.26 o 
   9   3  16        1.84       16.04      8.67 o 
 -19   4  16        9.41       23.78      6.96 o 
 -18   4  16        2.90        3.88      5.18 o 
 -17   4  16        5.06       11.14      6.26 o 
 -16   4  16        0.10        6.22      5.14 o 
 -15   4  16        0.17        0.31      5.55 o 
 -14   4  16       24.76       17.28      5.76 o 
 -13   4  16       44.05       40.57     11.36 o 
 -12   4  16       58.92       63.41      8.16 o 
 -11   4  16        5.92        7.17      5.77 o 
 -10   4  16        8.45        3.83      5.29 o 
  -9   4  16      142.86      152.85     15.40 o 
  -8   4  16       11.28       13.36      5.04 o 
  -7   4  16       16.10       15.03      5.54 o 
  -6   4  16        3.81        2.40      4.29 o 
  -5   4  16        6.05        3.94     12.20 o 
  -4   4  16        5.23        4.68      4.06 o 
  -3   4  16       53.48       48.46      8.47 o 
  -2   4  16       21.60       15.51      5.28 o 
  -1   4  16        8.73        7.94      4.76 o 
   0   4  16       90.20       74.64      9.20 o 
   1   4  16        2.68       12.02      5.13 o 
   2   4  16       16.65       11.51      5.44 o 
   3   4  16        9.95        8.20      5.38 o 
   4   4  16        3.25       -1.46      4.78 o 
   5   4  16        0.96        7.66      6.95 o 
   6   4  16       24.95       28.06      9.98 o 
   7   4  16        0.95        3.46      7.14 o 
   8   4  16        0.04        7.12      7.65 o 
 -18   5  16        0.21       -0.55      5.28 o 
 -17   5  16        0.20       -0.97      5.22 o 
 -16   5  16        2.12       -3.59      5.05 o 
 -15   5  16       15.74        9.92      6.60 o 
 -14   5  16        0.03        1.87      4.91 o 
 -13   5  16        3.30        6.87      5.14 o 
 -12   5  16        0.00       -2.65      4.44 o 
 -11   5  16       22.17       13.08      6.40 o 
 -10   5  16      105.94       92.49      9.56 o 
  -9   5  16       24.22       19.34      6.89 o 
  -8   5  16        0.04       -4.66      4.66 o 
  -7   5  16       14.98       27.28      7.05 o 
  -6   5  16       47.58       67.87     16.79 o 
  -5   5  16       23.67       13.72      8.26 o 
  -4   5  16        4.07        4.64      6.73 o 
  -3   5  16       27.83       15.09      8.70 o 
  -2   5  16        0.00        0.38      4.02 o 
  -1   5  16       54.35       59.01      8.85 o 
   0   5  16       19.04       16.09      5.93 o 
   1   5  16       16.39       16.50      5.98 o 
   2   5  16        6.23        6.28      5.41 o 
   3   5  16       16.38       19.48      6.83 o 
   4   5  16        1.01        6.84      5.86 o 
   5   5  16        2.36        5.93      6.14 o 
   6   5  16        2.85        8.18     10.69 o 
   7   5  16        2.16       -0.42      6.94 o 
 -17   6  16        9.02        6.12      6.44 o 
 -16   6  16       35.69       37.29      8.41 o 
 -15   6  16        2.84        0.24      5.41 o 
 -14   6  16       27.78       22.84      8.49 o 
 -13   6  16        0.05       -4.17      4.17 o 
 -12   6  16        0.00        3.58      5.38 o 
 -11   6  16       16.92       13.24      6.24 o 
 -10   6  16        0.09       11.43      5.18 o 
  -9   6  16       37.85       32.21      9.23 o 
  -8   6  16        4.17        5.08      6.01 o 
  -7   6  16       21.01       14.19      7.87 o 
  -6   6  16        0.65       -3.77      5.51 o 
  -5   6  16       20.21       20.57      8.48 o 
  -4   6  16        3.50        6.46      7.30 o 
  -3   6  16        6.68        3.16      7.20 o 
  -2   6  16        0.01        3.31      6.81 o 
  -1   6  16        3.86        6.60      7.50 o 
   0   6  16        0.09       -1.74      8.59 o 
   1   6  16       31.22       42.47      8.62 o 
   2   6  16        0.19        6.20      5.74 o 
   3   6  16        1.62       -3.15      5.25 o 
   4   6  16        4.72        4.70      5.93 o 
   5   6  16        6.73       15.95      8.25 o 
 -15   7  16        0.01        3.88      6.21 o 
 -14   7  16        3.02       11.25     10.64 o 
 -13   7  16       31.62       45.13      8.83 o 
 -12   7  16       11.62       14.39      6.42 o 
 -11   7  16        0.56        2.95      5.43 o 
 -10   7  16       25.54       27.92      7.70 o 
  -9   7  16        9.78        2.76      9.47 o 
  -8   7  16        7.08        0.08      7.38 o 
  -7   7  16        4.36        1.11      8.02 o 
  -6   7  16        8.52       -2.55      6.29 o 
  -5   7  16        3.50        2.80      8.40 o 
  -4   7  16       23.65       22.05      9.46 o 
  -3   7  16        0.11       -1.98      7.40 o 
  -2   7  16        2.42       -1.15      7.49 o 
  -1   7  16        7.87        0.10      7.84 o 
   0   7  16        1.13        1.85      7.70 o 
   1   7  16        1.03        7.31      8.31 o 
   2   7  16        3.46        8.81      6.48 o 
   3   7  16        1.53        2.05      6.32 o 
 -12   8  16       13.24       13.88      7.54 o 
 -11   8  16        2.84       -0.83      5.77 o 
 -10   8  16        0.27       -3.43      8.02 o 
  -9   8  16        2.05       23.45     14.26 o 
  -8   8  16        0.54       -1.38      7.34 o 
  -7   8  16        0.84       -6.72      6.72 o 
  -6   8  16       16.52       27.97     11.33 o 
  -5   8  16       16.67        7.67      8.36 o 
  -4   8  16        1.33        3.78      8.71 o 
  -3   8  16        0.24        8.65      8.30 o 
  -2   8  16        3.19       13.26      8.77 o 
  -1   8  16        0.00        1.62      8.35 o 
   0   8  16        0.46       11.43     10.09 o 
 -21   1  17       13.19       23.50      9.74 o 
 -20   1  17        1.19        3.55      7.20 o 
 -19   1  17        1.12       21.99      8.99 o 
 -18   1  17        6.14        4.94      6.68 o 
 -17   1  17       48.14       42.69     10.55 o 
 -16   1  17       18.15       15.89      7.28 o 
 -15   1  17       13.61        6.51      9.72 o 
 -14   1  17       77.51       68.52      9.06 o 
 -13   1  17       70.35       72.26      8.29 o 
 -12   1  17        2.45       -0.89      4.20 o 
 -11   1  17       61.93       55.77      7.40 o 
 -10   1  17      145.52      190.80      9.55 o 
  -9   1  17        1.54       -2.89      2.89 o 
  -8   1  17      155.93      154.25      8.15 o 
  -7   1  17        0.09       -0.30      2.75 o 
  -6   1  17      165.94      172.01      8.12 o 
  -5   1  17       27.85       30.87      6.08 o 
  -4   1  17       24.11       20.29      3.91 o 
  -3   1  17        3.26       -1.51      3.00 o 
  -2   1  17        6.94        1.75      3.79 o 
  -1   1  17      224.43      229.36     12.73 o 
   0   1  17       20.36       18.57      8.19 o 
   1   1  17        0.89       -2.69      4.88 o 
   2   1  17       33.62       18.50     10.21 o 
   3   1  17        0.18        8.48      6.26 o 
   4   1  17       10.83       16.06      7.62 o 
   5   1  17        0.49        9.23      7.03 o 
   6   1  17        0.00        1.22      6.40 o 
   7   1  17        4.14       -0.86      6.79 o 
   8   1  17        0.78       12.13      8.41 o 
   9   1  17        0.06        6.31      7.97 o 
 -20   2  17        7.97       16.95      8.93 o 
 -19   2  17       13.28       21.50     10.26 o 
 -18   2  17       16.62        7.62      7.62 o 
 -17   2  17        4.71        7.89      8.55 o 
 -16   2  17        5.46        8.11      4.68 o 
 -15   2  17        9.80       12.96      4.58 o 
 -14   2  17        7.00        1.40      4.10 o 
 -13   2  17        7.82        4.48      5.25 o 
 -12   2  17        0.11        0.51      4.63 o 
 -11   2  17       28.51        8.88      8.01 o 
 -10   2  17       89.61       95.39      8.74 o 
  -9   2  17       44.54       43.08      7.57 o 
  -8   2  17        1.46        3.83      3.00 o 
  -7   2  17       40.07       37.50      4.88 o 
  -6   2  17        0.70        0.67      2.83 o 
  -5   2  17      159.96      160.38      8.93 o 
  -4   2  17        1.90        0.24      3.40 o 
  -3   2  17      124.74      127.58     16.56 o 
  -2   2  17       95.23       79.32     16.72 o 
  -1   2  17        0.19        3.01      4.06 o 
   0   2  17      125.40      118.42     11.07 o 
   1   2  17        2.57        4.55      6.83 o 
   2   2  17       31.44       30.98      8.99 o 
   3   2  17       71.27       53.19     10.67 o 
   4   2  17        9.35       14.48      7.05 o 
   5   2  17       31.13       23.78      9.09 o 
   6   2  17       25.73       21.35     17.20 o 
   7   2  17        6.21       19.89      8.26 o 
   8   2  17        0.52        2.66      6.86 o 
 -20   3  17        1.45       14.31      8.59 o 
 -19   3  17        0.03        5.46      7.06 o 
 -18   3  17        5.35       -4.30      5.02 o 
 -17   3  17        2.57        3.16      4.56 o 
 -16   3  17        0.35        4.76      4.32 o 
 -15   3  17        6.09        9.80      5.16 o 
 -14   3  17        2.77        3.09      4.08 o 
 -13   3  17       45.56       46.09      7.00 o 
 -12   3  17       18.86       10.98      5.67 o 
 -11   3  17      133.05      194.11     14.40 o 
 -10   3  17        1.46        2.18      4.31 o 
  -9   3  17       12.31       12.57      5.23 o 
  -8   3  17       74.32       74.83      8.97 o 
  -7   3  17        1.67        3.51      4.22 o 
  -6   3  17        8.41        5.64      4.21 o 
  -5   3  17       37.61       49.31      7.22 o 
  -4   3  17       44.65       40.66     14.66 o 
  -3   3  17       64.61       45.95      8.45 o 
  -2   3  17       51.20       47.41      8.95 o 
  -1   3  17       14.96        3.94     12.46 o 
   0   3  17        9.66       21.89      5.62 o 
   1   3  17        0.05        4.47      4.62 o 
   2   3  17        0.76       -0.44      6.95 o 
   3   3  17        2.42        1.33      5.78 o 
   4   3  17        0.18        3.66      5.75 o 
   5   3  17        7.20        8.14      6.97 o 
   6   3  17        3.71        9.16     11.02 o 
   7   3  17        0.12       -3.32     16.28 o 
   8   3  17        0.25        2.05      8.98 o 
 -19   4  17        0.02       -4.85      5.26 o 
 -18   4  17        8.62       11.55      6.40 o 
 -17   4  17       14.51       19.36      6.23 o 
 -16   4  17       14.15       10.58      5.18 o 
 -15   4  17        5.86        9.52      8.49 o 
 -14   4  17       11.35        8.14      4.93 o 
 -13   4  17       25.75       19.77      8.89 o 
 -12   4  17       13.67       10.42      4.75 o 
 -11   4  17       93.47      103.75     11.36 o 
 -10   4  17       20.06       17.70      6.45 o 
  -9   4  17       11.02       10.97      5.38 o 
  -8   4  17       40.54       41.36     16.78 o 
  -7   4  17      107.76      132.77     11.82 o 
  -6   4  17        2.77       11.50      6.53 o 
  -5   4  17      155.65      158.11     16.32 o 
  -4   4  17       61.15       59.17      9.95 o 
  -3   4  17        5.69        2.66      7.00 o 
  -2   4  17       10.23        6.74      4.67 o 
  -1   4  17       19.68       28.17      6.39 o 
   0   4  17       16.80       13.95      5.48 o 
   1   4  17        0.06        1.31      4.62 o 
   2   4  17        5.99       14.09      5.29 o 
   3   4  17        0.44        6.63      5.51 o 
   4   4  17        1.08       -1.15      6.20 o 
   5   4  17        1.66        3.84      6.88 o 
   6   4  17        2.07        1.69      6.52 o 
   7   4  17        6.32       16.52      8.87 o 
 -18   5  17        0.43        3.22      6.03 o 
 -17   5  17       26.22       31.14      7.76 o 
 -16   5  17        1.40        2.09      5.48 o 
 -15   5  17        2.85       -3.88      4.71 o 
 -14   5  17        4.75        8.96      5.71 o 
 -13   5  17        2.83        2.74      5.11 o 
 -12   5  17        5.83        9.33      5.25 o 
 -11   5  17        7.30       11.31      4.97 o 
 -10   5  17        0.41       12.00      5.88 o 
  -9   5  17        5.68       13.86      6.17 o 
  -8   5  17       28.53       52.53      8.61 o 
  -7   5  17       13.06       22.09     11.79 o 
  -6   5  17        3.97        9.62      7.13 o 
  -5   5  17        0.22       -4.96      4.96 o 
  -4   5  17        0.03       -6.45      6.45 o 
  -3   5  17        5.58        7.36      6.56 o 
  -2   5  17        0.09       -1.55      4.25 o 
  -1   5  17        6.76        1.39      4.83 o 
   0   5  17        9.01        9.73      9.98 o 
   1   5  17        0.02        3.24      5.03 o 
   2   5  17       11.96        5.49      5.83 o 
   3   5  17        1.47       -0.50      5.02 o 
   4   5  17        7.74        7.82      7.11 o 
   5   5  17        7.25        7.24      7.20 o 
   6   5  17       12.06       19.65      9.60 o 
 -16   6  17        0.11       -0.22      5.43 o 
 -15   6  17        1.55       -0.17      5.62 o 
 -14   6  17        0.08       -3.19      5.16 o 
 -13   6  17       24.41       20.40      6.59 o 
 -12   6  17        4.55        8.46      5.53 o 
 -11   6  17       18.17       19.77      6.12 o 
 -10   6  17        8.99       10.60      6.27 o 
  -9   6  17        0.14        0.47      5.94 o 
  -8   6  17        6.88       -1.31      6.07 o 
  -7   6  17       18.39       22.93      9.71 o 
  -6   6  17       25.63        5.94      7.84 o 
  -5   6  17        4.30        4.70     10.46 o 
  -4   6  17       21.98       31.27     10.08 o 
  -3   6  17       14.47       25.65      9.83 o 
  -2   6  17       17.68       21.14      9.12 o 
  -1   6  17        5.62       10.89      7.46 o 
   0   6  17        0.33        2.88      7.28 o 
   1   6  17       33.72       51.40      8.87 o 
   2   6  17        0.02        9.98      6.00 o 
   3   6  17       20.59       18.40      7.00 o 
   4   6  17        3.94        9.90      6.26 o 
 -14   7  17       18.69       19.39      7.98 o 
 -13   7  17       37.27       38.99      8.47 o 
 -12   7  17        0.47       -1.62      6.03 o 
 -11   7  17        9.84       14.27      8.14 o 
 -10   7  17       15.82       22.71     20.34 o 
  -9   7  17       10.68       15.51      8.59 o 
  -8   7  17        8.20       17.49      9.20 o 
  -7   7  17       11.80       26.10      9.79 o 
  -6   7  17        4.76       -2.05      6.71 o 
  -5   7  17        5.19        6.39      7.92 o 
  -4   7  17        0.00        1.46      7.29 o 
  -3   7  17        6.24        4.63      9.75 o 
  -2   7  17        3.09        6.09      8.71 o 
  -1   7  17        1.55       -0.88      8.10 o 
   0   7  17        3.83        9.34      9.05 o 
   1   7  17        5.58       13.62      9.28 o 
   2   7  17        3.11        9.90      9.05 o 
 -11   8  17        0.33       -8.16      8.16 o 
 -10   8  17        0.51        0.21      9.54 o 
  -9   8  17        0.30       -5.60      8.03 o 
  -8   8  17        0.83        5.36      8.69 o 
  -7   8  17        0.49        3.64     10.36 o 
  -6   8  17        3.76       11.70     13.37 o 
  -5   8  17        0.34       -5.97      7.86 o 
  -4   8  17        0.45       -3.51      7.95 o 
  -3   8  17        5.27       -7.13      7.13 o 
  -2   8  17        1.07       14.22     15.36 o 
  -1   8  17        0.79       -1.57     12.00 o 
 -20   0  18       11.26       23.58     13.99 o 
 -19   0  18        0.06       19.52     11.51 o 
 -18   0  18       28.25       57.01     17.55 o 
 -17   0  18       18.28       30.36     13.39 o 
 -16   0  18        0.73        1.88      9.55 o 
 -15   0  18      160.54      153.78     24.75 o 
 -14   0  18       91.54      114.24     20.42 o 
 -13   0  18       70.80       89.97     17.09 o 
 -12   0  18        2.21       -0.74      4.70 o 
 -11   0  18       99.86      121.03     10.83 o 
 -10   0  18        0.46        1.90      4.22 o 
  -9   0  18      419.75      422.80     15.10 o 
  -8   0  18       41.50       26.86      6.04 o 
  -7   0  18        3.70        7.62      4.76 o 
  -6   0  18        0.00        6.60      4.36 o 
  -5   0  18       29.43       22.59      5.62 o 
  -4   0  18       42.34       50.99      7.36 o 
  -3   0  18       12.24       17.56      6.69 o 
  -2   0  18       12.53       -0.19      9.26 o 
  -1   0  18       11.26       -6.28      7.65 o 
   0   0  18      225.61      226.04     25.71 o 
   1   0  18      180.11      146.98     23.00 o 
   2   0  18       16.53       12.01      9.42 o 
   3   0  18       13.44       12.18      9.98 o 
   4   0  18        0.55       15.24     11.61 o 
   5   0  18        0.00       -1.75      7.54 o 
   6   0  18        3.48        6.51     12.19 o 
   7   0  18       18.12        9.93     11.88 o 
   8   0  18        5.92       11.23     11.64 o 
 -20   1  18        0.07       -0.84      6.96 o 
 -19   1  18        7.14        3.17      7.73 o 
 -18   1  18        7.14       19.33      8.51 o 
 -17   1  18       30.37       23.97      8.77 o 
 -16   1  18        1.50       -1.27      5.66 o 
 -15   1  18        0.10       -3.17      5.60 o 
 -14   1  18      254.00      267.20     16.50 o 
 -13   1  18       44.22       42.37      8.87 o 
 -12   1  18        0.14       -2.14      4.08 o 
 -11   1  18       21.87       24.81      7.51 o 
 -10   1  18       47.44       49.78      5.47 o 
  -9   1  18       34.25       29.41      4.44 o 
  -8   1  18      145.58      152.22      8.33 o 
  -7   1  18        6.86        1.49      3.24 o 
  -6   1  18       51.25       47.37      5.28 o 
  -5   1  18       34.16       38.41      4.98 o 
  -4   1  18       12.72        8.64      3.46 o 
  -3   1  18        0.00        7.46      4.25 o 
  -2   1  18       20.35       17.31      5.48 o 
  -1   1  18       41.50       33.38     14.30 o 
   0   1  18       27.77       44.03      9.65 o 
   1   1  18       56.02       59.71     10.92 o 
   2   1  18        0.02        1.38      6.50 o 
   3   1  18       25.60       38.05     13.07 o 
   4   1  18        1.98        5.02      7.34 o 
   5   1  18       66.33       79.74     39.08 o 
   6   1  18        0.64       -1.36      6.41 o 
   7   1  18       13.86       22.05      9.74 o 
   8   1  18        0.00        4.99     15.11 o 
 -20   2  18        0.26        1.84      7.57 o 
 -19   2  18        1.08       19.39      8.45 o 
 -18   2  18        1.44       12.01      7.57 o 
 -17   2  18        2.24        8.51      7.28 o 
 -16   2  18        0.19       -3.82      3.82 o 
 -15   2  18        1.23        8.17      5.91 o 
 -14   2  18       23.42       13.55      5.52 o 
 -13   2  18       58.13       42.13     13.71 o 
 -12   2  18       92.47       92.92     10.38 o 
 -11   2  18       33.81       36.77     10.30 o 
 -10   2  18       36.88       33.98      7.03 o 
  -9   2  18       23.82       29.75      9.85 o 
  -8   2  18        0.64       -0.21      3.32 o 
  -7   2  18       52.57       51.93      6.07 o 
  -6   2  18      109.12       91.91      7.63 o 
  -5   2  18       52.88       39.55      7.33 o 
  -4   2  18      136.80      140.12     11.33 o 
  -3   2  18       15.17       11.41      4.81 o 
  -2   2  18        9.06        6.66      6.72 o 
  -1   2  18        0.07        0.51      3.82 o 
   0   2  18       12.20       12.67      5.17 o 
   1   2  18        0.65       11.35      6.09 o 
   2   2  18        6.72        3.03      8.75 o 
   3   2  18        0.09        9.45      7.11 o 
   4   2  18        5.24        8.32      7.38 o 
   5   2  18        6.22       17.49      9.24 o 
   6   2  18       10.61       21.43      8.78 o 
   7   2  18        1.15       10.75      8.09 o 
 -19   3  18        0.14        4.54      6.24 o 
 -18   3  18       25.18       33.51      7.08 o 
 -17   3  18        0.27        2.39      4.87 o 
 -16   3  18        0.30        4.04      4.82 o 
 -15   3  18        0.43       -0.74      4.51 o 
 -14   3  18        0.95        4.93      4.58 o 
 -13   3  18        5.08        2.35      5.28 o 
 -12   3  18      217.74      230.35     15.97 o 
 -11   3  18       55.79       51.59      8.49 o 
 -10   3  18       10.90        7.24      5.02 o 
  -9   3  18       27.25       26.00      6.45 o 
  -8   3  18       53.15       49.03      7.67 o 
  -7   3  18       22.08       12.53      6.25 o 
  -6   3  18      100.54      105.55     10.43 o 
  -5   3  18       13.45       13.03      5.02 o 
  -4   3  18       85.43      102.00     11.54 o 
  -3   3  18       37.70       27.04      6.37 o 
  -2   3  18       23.29       17.72      5.46 o 
  -1   3  18        0.01       -3.93      3.93 o 
   0   3  18        4.21        6.01      4.77 o 
   1   3  18        2.63        7.60      7.76 o 
   2   3  18        5.06       12.23      6.93 o 
   3   3  18        1.35       -1.11      5.73 o 
   4   3  18        3.47        4.97      6.55 o 
   5   3  18        0.94        6.69      6.73 o 
   6   3  18        7.04       22.19      9.58 o 
   7   3  18        2.16       13.92      8.56 o 
 -19   4  18        8.79       10.19      6.29 o 
 -18   4  18        8.12        5.76      6.02 o 
 -17   4  18        0.52        2.88      5.24 o 
 -16   4  18       10.51        8.00      5.62 o 
 -15   4  18        8.68        4.42      6.84 o 
 -14   4  18       15.37       20.36      6.16 o 
 -13   4  18        1.52        0.19      4.64 o 
 -12   4  18       16.89       15.63      9.97 o 
 -11   4  18        2.95        3.85      5.09 o 
 -10   4  18       34.11       42.07      9.92 o 
  -9   4  18        5.87       -0.45      4.71 o 
  -8   4  18      120.64      137.28     12.14 o 
  -7   4  18       44.77       46.15     10.18 o 
  -6   4  18       28.95       22.24      8.37 o 
  -5   4  18       16.61       17.05      7.55 o 
  -4   4  18       22.42       28.72      9.03 o 
  -3   4  18       22.20       22.30      6.27 o 
  -2   4  18       33.72       22.07      6.18 o 
  -1   4  18        9.17       19.49      7.72 o 
   0   4  18        1.61        2.47      4.70 o 
   1   4  18        0.28        2.02      4.83 o 
   2   4  18        1.47        2.37      5.01 o 
   3   4  18        0.10        7.53      6.57 o 
   4   4  18        0.15        2.25      6.39 o 
   5   4  18        0.01       13.18      7.72 o 
   6   4  18        2.84       13.13      8.99 o 
 -17   5  18        0.09        5.75      7.89 o 
 -16   5  18        0.00       -0.83      5.17 o 
 -15   5  18       12.09        8.50      6.25 o 
 -14   5  18       67.85       86.65     12.49 o 
 -13   5  18        0.21       11.76      9.58 o 
 -12   5  18        4.86        4.68      6.53 o 
 -11   5  18        7.16       15.62      7.86 o 
 -10   5  18        7.55        7.59      6.14 o 
  -9   5  18      158.42      141.49     13.35 o 
  -8   5  18       29.50       30.88     19.35 o 
  -7   5  18       32.71       28.90      9.20 o 
  -6   5  18       69.69       76.44     20.69 o 
  -5   5  18        0.08        4.72      8.71 o 
  -4   5  18        0.82        3.57      6.56 o 
  -3   5  18        1.54       -0.86      6.11 o 
  -2   5  18       11.05        8.18      5.29 o 
  -1   5  18        2.12        9.23      5.67 o 
   0   5  18       26.40       24.82      8.70 o 
   1   5  18        7.69       12.05      6.04 o 
   2   5  18        0.61       12.00      6.63 o 
   3   5  18        0.17        3.77      6.54 o 
   4   5  18        0.75        4.33      7.77 o 
   5   5  18        6.52       17.53      8.43 o 
 -16   6  18       11.02       14.21      6.78 o 
 -15   6  18        1.15        0.84      6.00 o 
 -14   6  18        0.96        2.31      5.49 o 
 -13   6  18        1.26        6.03      5.72 o 
 -12   6  18        0.24       -0.46      6.59 o 
 -11   6  18        9.80       21.19      7.50 o 
 -10   6  18        7.18        0.57      5.86 o 
  -9   6  18       31.06       13.30      8.56 o 
  -8   6  18        6.62        1.11      6.68 o 
  -7   6  18       45.87       48.66     18.55 o 
  -6   6  18        2.95       -3.19      6.77 o 
  -5   6  18       13.10       10.20      8.59 o 
  -4   6  18        0.55        1.67      7.21 o 
  -3   6  18        7.88       17.95     13.33 o 
  -2   6  18        7.90       15.94      9.86 o 
  -1   6  18        1.76       -0.65      7.71 o 
   0   6  18        0.14        6.01      5.68 o 
   1   6  18        3.76        5.69      6.34 o 
   2   6  18        0.20        3.65      5.86 o 
   3   6  18        0.00        6.38      6.06 o 
 -13   7  18        5.60        0.08      5.73 o 
 -12   7  18        0.48        6.41      7.75 o 
 -11   7  18        0.14       -5.38      8.78 o 
 -10   7  18       12.79        6.64      8.91 o 
  -9   7  18        0.47       13.25      9.39 o 
  -8   7  18       19.81       51.63     12.67 o 
  -7   7  18        0.03        1.18      8.42 o 
  -6   7  18        1.05       -0.52      6.95 o 
  -5   7  18        0.95        5.56      8.41 o 
  -4   7  18        0.38        4.74     13.88 o 
  -3   7  18        9.97       20.49     10.03 o 
  -2   7  18       13.54        8.56      8.33 o 
  -1   7  18        3.73       -1.53     10.48 o 
   0   7  18        0.05        0.38     12.70 o 
   1   7  18        7.15       12.34     10.42 o 
  -9   8  18       11.37       20.31     18.19 o 
  -8   8  18        4.01        7.34      8.78 o 
  -7   8  18        0.10        1.46      8.54 o 
  -6   8  18        3.10        5.67      9.73 o 
  -5   8  18        0.00        4.36      9.42 o 
  -4   8  18        8.70       11.39      9.90 o 
 -20   1  19        0.00        8.48     13.75 o 
 -19   1  19        0.57        4.28      7.29 o 
 -18   1  19        8.17       11.85     12.48 o 
 -17   1  19        6.78        4.40      6.47 o 
 -16   1  19       36.75       43.34     10.05 o 
 -15   1  19       32.86       54.18     10.71 o 
 -14   1  19        1.31        3.06      4.43 o 
 -13   1  19       14.97       13.37      5.73 o 
 -12   1  19        1.51        1.12      5.62 o 
 -11   1  19       13.36        6.23      4.37 o 
 -10   1  19       28.97       19.85      5.22 o 
  -9   1  19       15.57       19.27      3.88 o 
  -8   1  19        6.56        2.01      3.29 o 
  -7   1  19       66.30       54.30      5.76 o 
  -6   1  19        1.72        8.43      3.45 o 
  -5   1  19       23.31       15.74      5.00 o 
  -4   1  19        2.16        3.18      7.54 o 
  -3   1  19       63.01       80.13     12.83 o 
  -2   1  19        2.31       10.32      6.98 o 
  -1   1  19        4.33       11.18      5.96 o 
   0   1  19       56.23       44.05     23.82 o 
   1   1  19        4.81        6.44      6.75 o 
   2   1  19        0.43       -1.89      5.39 o 
   3   1  19        1.52       13.97      7.97 o 
   4   1  19       31.80       36.25     10.38 o 
   5   1  19        1.17        2.74      6.75 o 
   6   1  19        0.05        8.00     13.13 o 
   7   1  19       16.09       20.27     10.40 o 
 -20   2  19       12.30       12.60      8.77 o 
 -19   2  19        0.02        4.84      7.94 o 
 -18   2  19        2.11        2.04      6.97 o 
 -17   2  19       24.36       17.95      8.84 o 
 -16   2  19       17.00       21.60      6.84 o 
 -15   2  19       36.10       64.05      9.61 o 
 -14   2  19        3.86       10.88      7.38 o 
 -13   2  19       87.42      113.12     11.62 o 
 -12   2  19       68.44       52.66      9.51 o 
 -11   2  19      138.83      126.31     11.67 o 
 -10   2  19        3.12        3.47      4.57 o 
  -9   2  19        9.01        4.66      4.42 o 
  -8   2  19        0.44       -6.09      6.20 o 
  -7   2  19       41.11       39.39      7.67 o 
  -6   2  19        1.98        4.23      3.26 o 
  -5   2  19       10.99        8.43      4.83 o 
  -4   2  19       29.30       25.37      6.25 o 
  -3   2  19        0.00        1.73      4.20 o 
  -2   2  19        0.81       -3.96      3.96 o 
  -1   2  19       64.09       74.45      9.33 o 
   0   2  19        1.12       -0.44      5.76 o 
   1   2  19        4.15       -2.44      7.30 o 
   2   2  19        5.99       19.19      9.84 o 
   3   2  19        0.92        3.77      5.79 o 
   4   2  19        6.81        3.86     13.65 o 
   5   2  19        3.98        3.60      6.98 o 
   6   2  19        6.83        9.34      8.17 o 
 -19   3  19       13.91       19.56     10.76 o 
 -18   3  19        1.99       -2.02      7.05 o 
 -17   3  19        1.98        1.64      5.48 o 
 -16   3  19        5.88        4.89      5.00 o 
 -15   3  19        1.00        4.33      5.66 o 
 -14   3  19       35.23       25.03     10.63 o 
 -13   3  19        7.75        4.99      5.64 o 
 -12   3  19       35.48       45.08      8.20 o 
 -11   3  19       47.58       50.81     12.41 o 
 -10   3  19       75.36       46.01      8.02 o 
  -9   3  19        6.64        6.43      5.03 o 
  -8   3  19        1.07       -0.84      3.97 o 
  -7   3  19        0.71       -1.43      5.62 o 
  -6   3  19       89.03       72.84     32.01 o 
  -5   3  19        1.19        7.65     10.16 o 
  -4   3  19        0.03        2.72      5.21 o 
  -3   3  19        5.40       11.88      5.01 o 
  -2   3  19        0.00       -1.57      4.25 o 
  -1   3  19       44.27       53.04      8.41 o 
   0   3  19        6.04        1.90      4.95 o 
   1   3  19       16.83       22.17      8.52 o 
   2   3  19        4.73        7.16      6.67 o 
   3   3  19        0.42       15.38      7.62 o 
   4   3  19        0.13       -2.12      6.43 o 
   5   3  19        7.51       13.89      8.96 o 
   6   3  19        8.41        7.56      7.25 o 
 -18   4  19        2.11        4.85      5.83 o 
 -17   4  19        0.89       -0.97      5.58 o 
 -16   4  19        2.02        3.53      7.23 o 
 -15   4  19       10.46        7.08      5.07 o 
 -14   4  19        4.75        6.99      6.52 o 
 -13   4  19       27.09       25.21      7.59 o 
 -12   4  19       14.97        5.82      5.94 o 
 -11   4  19        0.13        5.25      5.11 o 
 -10   4  19       38.14       27.73      6.93 o 
  -9   4  19        1.39        7.50      5.04 o 
  -8   4  19       38.71       55.26     11.57 o 
  -7   4  19       22.82       16.19      7.86 o 
  -6   4  19      142.66      150.20     17.01 o 
  -5   4  19      133.79      127.15     15.79 o 
  -4   4  19       72.96       64.93     12.60 o 
  -3   4  19        1.00        3.55      4.22 o 
  -2   4  19       94.53      111.98     11.47 o 
  -1   4  19        2.44       -2.48      4.48 o 
   0   4  19        2.34        3.21      4.77 o 
   1   4  19       34.15       46.13     10.94 o 
   2   4  19        0.32        8.31      7.06 o 
   3   4  19        0.80       -0.37      7.60 o 
   4   4  19        0.26        7.99      9.12 o 
   5   4  19       10.05       15.37      9.07 o 
 -17   5  19       24.67       30.58      7.98 o 
 -16   5  19       13.11       21.05      6.95 o 
 -15   5  19        3.10        1.63      5.48 o 
 -14   5  19        4.26        8.30      7.20 o 
 -13   5  19        4.91       15.08      7.10 o 
 -12   5  19       13.46       17.43      7.20 o 
 -11   5  19        4.25        9.94      8.90 o 
 -10   5  19       19.93       31.25      7.65 o 
  -9   5  19        3.07       -2.62      6.07 o 
  -8   5  19        0.00       -1.19      7.50 o 
  -7   5  19        0.47       -4.70      8.46 o 
  -6   5  19       30.96       26.85      9.40 o 
  -5   5  19       15.83       23.19      9.27 o 
  -4   5  19       30.17       21.05      9.46 o 
  -3   5  19        4.49        5.34      6.90 o 
  -2   5  19        0.53        0.06      7.52 o 
  -1   5  19       14.51       13.17      6.58 o 
   0   5  19       12.99        8.29      5.92 o 
   1   5  19        7.45       -5.92      6.88 o 
   2   5  19        0.26       -2.64      5.70 o 
   3   5  19        4.10       11.10      7.69 o 
   4   5  19        1.31        5.04      7.65 o 
 -15   6  19       48.65       55.35     10.50 o 
 -14   6  19       21.19       20.72      7.52 o 
 -13   6  19        7.34        3.47      6.95 o 
 -12   6  19        0.20        7.78      9.84 o 
 -11   6  19        0.64        5.28      7.73 o 
 -10   6  19        8.83       12.50      8.94 o 
  -9   6  19       33.07       39.91     17.15 o 
  -8   6  19        5.75        8.57      8.57 o 
  -7   6  19        5.35       17.14      8.72 o 
  -6   6  19        0.23        3.98     10.34 o 
  -5   6  19       13.59       10.93     14.72 o 
  -4   6  19        0.13       -2.14      7.91 o 
  -3   6  19        2.30        6.25      9.11 o 
  -2   6  19        0.01        2.05      8.07 o 
  -1   6  19        0.81       -5.27      7.71 o 
   0   6  19        6.73        4.69     12.40 o 
   1   6  19        0.76        6.88      6.24 o 
   2   6  19        4.73        1.05      6.05 o 
 -13   7  19        3.04       -1.33      7.22 o 
 -12   7  19        0.20       -7.99      7.99 o 
 -11   7  19        0.04       -3.81      7.74 o 
 -10   7  19        0.00       -6.11      8.17 o 
  -9   7  19        0.58       -5.77      6.99 o 
  -8   7  19        0.78       -6.53      6.57 o 
  -7   7  19       10.02        1.91      8.51 o 
  -6   7  19        0.05       -2.47     16.07 o 
  -5   7  19       13.26        2.58     10.54 o 
  -4   7  19        0.40       -9.10      9.10 o 
  -3   7  19        0.75        6.53      9.42 o 
  -2   7  19        0.07       -1.10      8.89 o 
  -1   7  19       10.35        5.87      9.78 o 
 -20   0  20        2.06        8.75      9.95 o 
 -19   0  20        5.65       24.34     12.29 o 
 -18   0  20        1.75       -0.01      7.22 o 
 -17   0  20        1.67       17.46     11.91 o 
 -16   0  20       45.61       72.44     18.27 o 
 -15   0  20      150.44      165.13     25.53 o 
 -14   0  20        3.15        3.84      8.57 o 
 -13   0  20        7.66       18.87      9.99 o 
 -12   0  20        4.69       11.70      9.28 o 
 -11   0  20        3.33        2.48      5.39 o 
 -10   0  20       32.35       30.19      7.77 o 
  -9   0  20      114.61      123.03     16.93 o 
  -8   0  20       27.55       24.37     12.35 o 
  -7   0  20       41.99       27.25      7.39 o 
  -6   0  20       15.21       16.70      6.05 o 
  -5   0  20       13.79        9.67      5.43 o 
  -4   0  20       90.95       92.00     17.52 o 
  -3   0  20        6.67       -1.31      8.05 o 
  -2   0  20       47.18       36.31     12.92 o 
  -1   0  20        9.43        7.65      9.31 o 
   0   0  20       24.48       26.11     12.83 o 
   1   0  20        7.38        5.33      9.45 o 
   2   0  20        1.40       16.70     11.08 o 
   3   0  20        1.24       -1.45      8.92 o 
   4   0  20       30.58       40.96     16.40 o 
   5   0  20        3.77       10.03     13.18 o 
   6   0  20       10.37       -4.21      9.74 o 
 -20   1  20        1.50        1.03      6.94 o 
 -19   1  20       10.45       37.75     10.75 o 
 -18   1  20        6.46       23.06      8.89 o 
 -17   1  20        0.08       11.53      7.42 o 
 -16   1  20       68.29       42.14     10.83 o 
 -15   1  20        1.39        5.52      6.62 o 
 -14   1  20        3.85        6.48      7.09 o 
 -13   1  20       88.43      102.82     11.02 o 
 -12   1  20        6.20        8.21      4.81 o 
 -11   1  20        1.31       -0.29      3.82 o 
 -10   1  20        1.33        2.32      3.95 o 
  -9   1  20       15.82       20.84      5.03 o 
  -8   1  20        3.10        6.83      3.73 o 
  -7   1  20        0.00       -0.47      3.39 o 
  -6   1  20       16.66       15.24      4.46 o 
  -5   1  20        1.52       10.21      4.89 o 
  -4   1  20        3.85       11.03      4.80 o 
  -3   1  20       12.16       13.45      9.85 o 
  -2   1  20        6.39        7.47      6.74 o 
  -1   1  20        4.74        7.58      6.30 o 
   0   1  20       76.98       83.31     31.23 o 
   1   1  20       53.50       69.44     12.27 o 
   2   1  20        6.63       12.66      7.65 o 
   3   1  20        0.81        7.16      6.83 o 
   4   1  20        0.32        8.55      9.48 o 
   5   1  20        1.33        0.88     10.88 o 
   6   1  20        3.30        1.89      7.23 o 
 -19   2  20       17.78       13.96      8.50 o 
 -18   2  20       26.46       38.33     12.70 o 
 -17   2  20       11.75        5.96      7.31 o 
 -16   2  20       13.50       19.09      8.04 o 
 -15   2  20        0.25       -2.75      5.81 o 
 -14   2  20       15.79       10.20      6.10 o 
 -13   2  20       17.63       26.04      9.86 o 
 -12   2  20       52.25       53.08      8.57 o 
 -11   2  20       43.97       62.61     14.49 o 
 -10   2  20        0.79        4.84      4.39 o 
  -9   2  20        7.34        6.24      5.41 o 
  -8   2  20       16.15       13.81      5.26 o 
  -7   2  20       49.74       45.86      6.19 o 
  -6   2  20        0.23       -2.01      3.84 o 
  -5   2  20       41.21       35.50      6.75 o 
  -4   2  20       25.29       21.83      8.73 o 
  -3   2  20        1.48        0.85      4.54 o 
  -2   2  20       45.62       46.09      8.01 o 
  -1   2  20       16.75       24.88      8.15 o 
   0   2  20        1.19        9.90      6.99 o 
   1   2  20       10.65        9.29      7.06 o 
   2   2  20        9.61       18.64      7.78 o 
   3   2  20       16.71       12.76      8.14 o 
   4   2  20        0.42        6.71      7.14 o 
   5   2  20        0.14       -2.26      6.12 o 
 -19   3  20        1.24       13.66      8.43 o 
 -18   3  20        0.73       15.28      8.56 o 
 -17   3  20        1.86        6.24      6.69 o 
 -16   3  20        0.87        8.38      6.27 o 
 -15   3  20        0.02        0.32      5.67 o 
 -14   3  20        7.18       13.27      6.43 o 
 -13   3  20       33.82       44.67      8.50 o 
 -12   3  20        4.18       11.03      6.14 o 
 -11   3  20       37.65       37.47     15.02 o 
 -10   3  20        3.88       -4.00      4.64 o 
  -9   3  20        1.26        4.47      4.64 o 
  -8   3  20        1.48       10.88      5.30 o 
  -7   3  20       23.98       20.21      8.23 o 
  -6   3  20        0.68        0.47      5.74 o 
  -5   3  20      183.48      190.52     14.03 o 
  -4   3  20       50.90       40.93      7.87 o 
  -3   3  20      172.16      178.24     14.18 o 
  -2   3  20        2.22        4.23      5.00 o 
  -1   3  20        7.89        5.27      5.28 o 
   0   3  20        1.59        5.32      8.75 o 
   1   3  20        1.66       -3.29      7.13 o 
   2   3  20        0.96        0.98      5.78 o 
   3   3  20        6.89        8.90      7.55 o 
   4   3  20       13.14       11.77      7.94 o 
   5   3  20        0.15       17.58     11.05 o 
 -18   4  20       10.40       19.56     12.57 o 
 -17   4  20        0.00        0.02      5.42 o 
 -16   4  20        1.71        9.74      6.77 o 
 -15   4  20        0.41        9.61      6.85 o 
 -14   4  20       22.63       26.66      7.72 o 
 -13   4  20       13.99       21.81      7.36 o 
 -12   4  20        1.27        9.57      6.20 o 
 -11   4  20        8.45       -0.81      4.90 o 
 -10   4  20       27.04       16.49      9.54 o 
  -9   4  20        0.12       -0.72      6.11 o 
  -8   4  20       44.92       65.64     12.78 o 
  -7   4  20        2.00        6.71      7.17 o 
  -6   4  20        1.11        5.97      6.96 o 
  -5   4  20       81.13      106.63     27.47 o 
  -4   4  20       21.17       34.17     21.49 o 
  -3   4  20        0.27        8.72      4.99 o 
  -2   4  20        0.85        2.01      4.89 o 
  -1   4  20        5.46        8.91      5.62 o 
   0   4  20        6.03        7.64      7.50 o 
   1   4  20        0.02        3.95      7.87 o 
   2   4  20        1.61       14.23      7.64 o 
   3   4  20        4.13        9.43      7.70 o 
   4   4  20        0.04        3.22      6.53 o 
 -16   5  20        1.43        1.57      6.66 o 
 -15   5  20        0.34       11.37      7.21 o 
 -14   5  20        1.63       14.30      6.72 o 
 -13   5  20        4.35       10.92      7.13 o 
 -12   5  20        0.54       10.02      6.41 o 
 -11   5  20       23.67       25.14      7.69 o 
 -10   5  20       14.53       15.31      7.55 o 
  -9   5  20        0.01        5.07      6.71 o 
  -8   5  20       15.46        1.79      9.89 o 
  -7   5  20       90.45       94.21     15.30 o 
  -6   5  20       60.83       62.76     16.90 o 
  -5   5  20       22.37       25.17      9.83 o 
  -4   5  20        7.09        1.17      7.20 o 
  -3   5  20        6.23       10.45      8.54 o 
  -2   5  20        0.29        3.59      7.05 o 
  -1   5  20        5.42        4.24      5.84 o 
   0   5  20        1.07        7.08      5.74 o 
   1   5  20        8.07       12.31      6.38 o 
   2   5  20        1.12        3.36      7.32 o 
 -14   6  20        7.61       18.18      7.84 o 
 -13   6  20        8.51       22.35      8.51 o 
 -12   6  20        9.51       11.48      9.30 o 
 -11   6  20        7.31       -4.63      7.25 o 
 -10   6  20        0.50        6.86      8.85 o 
  -9   6  20        0.01       -4.02      7.39 o 
  -8   6  20        6.72        3.22     13.71 o 
  -7   6  20        0.01       -6.62      8.43 o 
  -6   6  20        6.09        6.92      8.87 o 
  -5   6  20       11.05       17.91      9.83 o 
  -4   6  20        0.40       -1.68      8.28 o 
  -3   6  20        0.00       -2.25      9.10 o 
  -2   6  20        3.57       -1.47      9.04 o 
  -1   6  20        0.40       -1.17      8.46 o 
   0   6  20        2.26        0.26     13.49 o 
 -11   7  20        1.14        5.06     10.11 o 
 -10   7  20        6.41       13.91      9.95 o 
  -9   7  20        2.97        6.37      9.96 o 
  -8   7  20        8.88       19.97     10.65 o 
  -7   7  20        1.98        6.87     12.99 o 
  -6   7  20       17.73       21.99     11.17 o 
  -5   7  20        6.42        6.81      8.94 o 
  -4   7  20        0.02       -2.06      8.14 o 
  -3   7  20        1.95       -6.17      8.63 o 
 -19   1  21        1.37       12.80      7.85 o 
 -18   1  21        0.88       15.83      8.00 o 
 -17   1  21       21.61       24.77      9.42 o 
 -16   1  21       16.60       14.37      7.92 o 
 -15   1  21       13.69       13.97      7.10 o 
 -14   1  21       38.63       32.37     17.47 o 
 -13   1  21        0.33        6.09      5.14 o 
 -12   1  21       17.13       14.90     10.82 o 
 -11   1  21       34.07       36.29      6.99 o 
 -10   1  21       56.27       60.97      9.00 o 
  -9   1  21        3.78        2.70      3.53 o 
  -8   1  21       20.05       14.61      4.57 o 
  -7   1  21        2.83        6.67      3.85 o 
  -6   1  21       40.09       33.82      6.56 o 
  -5   1  21        2.54        1.74      5.99 o 
  -4   1  21        0.88        2.38      4.28 o 
  -3   1  21        0.17       -0.32      5.16 o 
  -2   1  21        0.43        8.29      7.33 o 
  -1   1  21       42.36       45.75     10.15 o 
   0   1  21        7.99        9.34      7.27 o 
   1   1  21        1.66        5.12      6.43 o 
   2   1  21       26.67       34.71      9.84 o 
   3   1  21        0.04       11.56      7.84 o 
   4   1  21        4.30        3.41      6.90 o 
 -19   2  21        0.51        8.09      7.64 o 
 -18   2  21        6.78        8.34     12.23 o 
 -17   2  21        0.01        5.89      7.19 o 
 -16   2  21       15.08       13.60      7.07 o 
 -15   2  21        0.19       10.58      6.04 o 
 -14   2  21        1.07        5.54      5.65 o 
 -13   2  21       45.47       37.51     10.03 o 
 -12   2  21       19.81       15.18      6.14 o 
 -11   2  21        0.00       -3.59      3.59 o 
 -10   2  21       14.44       14.25      5.98 o 
  -9   2  21        1.65        1.68      4.44 o 
  -8   2  21       17.02        5.51      8.86 o 
  -7   2  21        0.76        2.23      4.20 o 
  -6   2  21        9.73       12.58      5.59 o 
  -5   2  21       29.15       23.82      6.18 o 
  -4   2  21        2.15        4.81      4.58 o 
  -3   2  21        9.30        7.51      5.33 o 
  -2   2  21       48.51       42.41     12.85 o 
  -1   2  21        0.08       -2.53      8.87 o 
   0   2  21        1.31        9.22      6.74 o 
   1   2  21        0.57        8.86      6.94 o 
   2   2  21        5.72        1.71      6.60 o 
   3   2  21       16.71       11.59      8.47 o 
   4   2  21        0.25       14.53      8.36 o 
 -18   3  21       18.98       31.01     10.76 o 
 -17   3  21        9.91       13.21      6.87 o 
 -16   3  21        0.03        6.47      6.33 o 
 -15   3  21        1.58        7.31      6.16 o 
 -14   3  21        1.19        3.76      6.08 o 
 -13   3  21        0.69        9.05      6.12 o 
 -12   3  21       38.82       34.22      8.17 o 
 -11   3  21      134.95      157.79     20.47 o 
 -10   3  21        5.59       10.96      5.61 o 
  -9   3  21        0.00        3.96      4.50 o 
  -8   3  21        4.96        9.19      7.30 o 
  -7   3  21        2.96        5.38      6.28 o 
  -6   3  21       12.71        6.23     20.46 o 
  -5   3  21        4.14        0.10      4.47 o 
  -4   3  21        4.34       10.10      5.84 o 
  -3   3  21       10.45       17.38      6.22 o 
  -2   3  21        8.46        5.07      5.29 o 
  -1   3  21        0.43       11.93      7.07 o 
   0   3  21        2.09        0.31      5.69 o 
   1   3  21        0.42        9.67      7.73 o 
   2   3  21        7.30       12.30      9.29 o 
   3   3  21        0.19        0.71      7.01 o 
 -17   4  21        0.53        6.10      9.45 o 
 -16   4  21        7.52        9.51      7.02 o 
 -15   4  21        0.03        1.71      6.16 o 
 -14   4  21        9.93       17.52      8.45 o 
 -13   4  21        0.04        2.44      5.59 o 
 -12   4  21       15.66       26.87      7.64 o 
 -11   4  21       12.64       14.31      7.26 o 
 -10   4  21       15.96       15.60      8.36 o 
  -9   4  21       25.02       21.98     17.95 o 
  -8   4  21       16.92        9.31      8.78 o 
  -7   4  21        6.58       13.48      7.76 o 
  -6   4  21        0.00        0.88      6.83 o 
  -5   4  21       61.94       53.55     11.97 o 
  -4   4  21        5.66        9.48      7.90 o 
  -3   4  21        3.57        2.20      8.54 o 
  -2   4  21        0.00        4.60      5.35 o 
  -1   4  21        5.12        2.95      5.44 o 
   0   4  21        3.97       -0.08      6.23 o 
   1   4  21        1.27        0.65      7.11 o 
   2   4  21        2.24        6.26      7.63 o 
 -16   5  21        0.81        1.38      6.52 o 
 -15   5  21       12.20       16.94     10.25 o 
 -14   5  21        2.48       11.18     12.11 o 
 -13   5  21        0.01        6.06      6.48 o 
 -12   5  21        7.57       18.51      8.02 o 
 -11   5  21        6.20        9.73     10.03 o 
 -10   5  21        7.63        6.51      7.33 o 
  -9   5  21        0.00        5.13      8.51 o 
  -8   5  21        0.18       -1.87      7.84 o 
  -7   5  21        0.02        7.53     17.75 o 
  -6   5  21        0.00       -2.62      6.27 o 
  -5   5  21       14.15       26.78     10.26 o 
  -4   5  21        0.91       15.82     13.98 o 
  -3   5  21        0.17       -6.51      8.71 o 
  -2   5  21        0.19        3.38      8.02 o 
  -1   5  21        0.25        5.54      7.46 o 
   0   5  21        7.18       13.60      6.53 o 
   1   5  21        1.95       -0.65      7.10 o 
 -13   6  21        1.29       14.44     10.27 o 
 -12   6  21        0.02        6.52     17.36 o 
 -11   6  21       22.21       15.65     10.70 o 
 -10   6  21        0.23       -0.76      7.83 o 
  -9   6  21        0.16       -3.44      7.58 o 
  -8   6  21        0.22        4.79      8.51 o 
  -7   6  21        4.41       15.28      9.62 o 
  -6   6  21        4.39        6.87      8.86 o 
  -5   6  21        1.96        9.76     10.38 o 
  -4   6  21       14.56       15.71     10.49 o 
  -3   6  21        5.04       13.96      9.70 o 
  -2   6  21       16.41       28.53     11.70 o 
  -1   6  21        0.55        0.10     10.50 o 
  -8   7  21        0.44       -5.35      8.60 o 
  -7   7  21        4.80        5.44      8.33 o 
 -19   0  22        2.31        3.19     10.53 o 
 -18   0  22        2.13        5.18      9.58 o 
 -17   0  22        0.61       20.58     11.57 o 
 -16   0  22       15.50       19.52     10.48 o 
 -15   0  22       45.14       40.98     13.76 o 
 -14   0  22       53.11       48.61     15.26 o 
 -13   0  22       14.33       29.54     12.79 o 
 -12   0  22       53.62       56.24     14.75 o 
 -11   0  22       61.67       70.17     11.49 o 
 -10   0  22        0.06        6.13      7.41 o 
  -9   0  22      133.78      106.95     33.90 o 
  -8   0  22       79.75       69.91     17.49 o 
  -7   0  22        4.61        6.37      5.19 o 
  -6   0  22       18.01       12.88     10.01 o 
  -5   0  22       10.15       35.12     12.17 o 
  -4   0  22        3.05       16.06      9.58 o 
  -3   0  22       90.54      103.82     19.38 o 
  -2   0  22       22.76       39.12     14.30 o 
  -1   0  22        3.98        7.15     10.04 o 
   0   0  22        4.29        1.52      8.93 o 
   1   0  22        4.86       20.83     12.68 o 
   2   0  22        1.50        7.38      9.53 o 
   3   0  22        3.14        5.14      9.65 o 
 -19   1  22        0.22        9.84      7.87 o 
 -18   1  22        4.58        9.13      7.43 o 
 -17   1  22        0.14        3.98      7.18 o 
 -16   1  22        0.05        7.90      6.96 o 
 -15   1  22        6.84        8.49      7.32 o 
 -14   1  22       19.51       16.87      7.81 o 
 -13   1  22        0.04        2.33      4.95 o 
 -12   1  22        6.40        8.33      5.42 o 
 -11   1  22       15.87       14.65      7.26 o 
 -10   1  22       41.63       44.79      7.48 o 
  -9   1  22        8.00       14.37      4.66 o 
  -8   1  22       11.46       11.00      5.20 o 
  -7   1  22        2.15        9.73      5.11 o 
  -6   1  22       20.45       15.33      5.73 o 
  -5   1  22        0.31        2.39      4.44 o 
  -4   1  22        5.37       19.48      9.32 o 
  -3   1  22       18.85       13.00     15.61 o 
  -2   1  22       12.28       20.49      8.42 o 
  -1   1  22        4.43       -0.16      5.82 o 
   0   1  22        2.02       18.44      8.49 o 
   1   1  22        0.91        4.44      7.03 o 
   2   1  22        1.43        8.11      8.10 o 
   3   1  22        0.02       16.15     10.40 o 
 -18   2  22        2.77        1.95      8.30 o 
 -17   2  22        0.00        0.83      5.57 o 
 -16   2  22        9.58       12.40      7.14 o 
 -15   2  22        4.81        5.23      5.25 o 
 -14   2  22        0.00        8.16      5.75 o 
 -13   2  22       37.66       47.51      8.60 o 
 -12   2  22        8.72       12.58      6.32 o 
 -11   2  22       20.97       19.44      6.35 o 
 -10   2  22        3.61        4.76      6.82 o 
  -9   2  22        3.38        0.59      4.69 o 
  -8   2  22        0.00        3.26      5.70 o 
  -7   2  22        1.05        8.36      5.88 o 
  -6   2  22        7.90       13.37      5.57 o 
  -5   2  22        8.30        9.37      7.11 o 
  -4   2  22        0.43       -1.38      4.99 o 
  -3   2  22       46.81       70.55     21.49 o 
  -2   2  22        0.83        2.59      6.63 o 
  -1   2  22        3.89        0.92      6.91 o 
   0   2  22        0.31        9.65      7.32 o 
   1   2  22        7.05        7.96      8.37 o 
   2   2  22        3.39        2.26      6.56 o 
   3   2  22        0.70        8.01      9.97 o 
 -18   3  22        1.95        6.11      7.54 o 
 -17   3  22        0.37        6.27      6.65 o 
 -16   3  22        0.05       -0.80      5.29 o 
 -15   3  22        4.11       18.37      7.11 o 
 -14   3  22        5.13        8.95      6.41 o 
 -13   3  22       10.74        5.00      6.21 o 
 -12   3  22       96.15      118.11     16.39 o 
 -11   3  22       12.92       19.10      6.62 o 
 -10   3  22       24.81       25.19      7.11 o 
  -9   3  22       13.94       17.20      8.29 o 
  -8   3  22        2.60        0.55      6.80 o 
  -7   3  22        9.84        9.88      7.61 o 
  -6   3  22        0.97       -1.44      6.56 o 
  -5   3  22       19.38       23.39      6.89 o 
  -4   3  22        9.60        9.47      5.45 o 
  -3   3  22        2.58       -0.14      4.88 o 
  -2   3  22       40.42       70.28     15.04 o 
  -1   3  22        1.06        8.39      6.96 o 
   0   3  22        1.54        6.05     13.80 o 
   1   3  22        2.62       -2.08      6.53 o 
   2   3  22        1.12       10.00      7.59 o 
 -16   4  22        1.44        3.80      6.11 o 
 -15   4  22        7.87        3.90      6.76 o 
 -14   4  22       12.92       11.04      6.69 o 
 -13   4  22        3.97       18.53      7.34 o 
 -12   4  22        8.44       12.05      6.37 o 
 -11   4  22        7.88       10.87      8.60 o 
 -10   4  22       35.76       35.09     11.10 o 
  -9   4  22        0.01        2.63      7.75 o 
  -8   4  22       20.05        9.26      7.99 o 
  -7   4  22        0.35       -0.18      6.78 o 
  -6   4  22        0.65        0.03      6.82 o 
  -5   4  22        0.03       -3.45      6.94 o 
  -4   4  22        8.89        4.08      7.07 o 
  -3   4  22       13.73        8.57      6.01 o 
  -2   4  22        0.08       -3.15      4.72 o 
  -1   4  22       26.04       20.80     23.80 o 
   0   4  22        8.75       15.51      8.98 o 
   1   4  22        0.32        3.57      6.94 o 
 -15   5  22        4.06        7.80      7.41 o 
 -14   5  22        8.45       15.07      7.67 o 
 -13   5  22        3.51        5.80      8.18 o 
 -12   5  22        0.04       13.45     13.09 o 
 -11   5  22        1.83        1.21      7.89 o 
 -10   5  22        2.08        7.84      8.27 o 
  -9   5  22       40.59       51.91     12.96 o 
  -8   5  22        1.10       -1.81      7.23 o 
  -7   5  22        3.27        3.03      8.15 o 
  -6   5  22        7.03        9.40      8.82 o 
  -5   5  22       11.84        5.80      7.98 o 
  -4   5  22        3.19        4.66      8.27 o 
  -3   5  22        0.78        1.69      8.12 o 
  -2   5  22        2.05       12.45      9.42 o 
  -1   5  22        3.85        3.60      9.36 o 
 -12   6  22        6.44        1.64      8.53 o 
 -11   6  22        7.08       15.63     10.34 o 
 -10   6  22        9.44       18.52     10.05 o 
  -9   6  22        1.44       -4.19      7.95 o 
  -8   6  22        0.15        6.74      9.51 o 
  -7   6  22        6.72       13.76     10.21 o 
  -6   6  22        0.16       10.41     10.35 o 
  -5   6  22        0.01       -4.53      8.19 o 
  -4   6  22        2.81        4.08      9.16 o 
 -18   1  23        4.69       13.63      8.05 o 
 -17   1  23        0.17        3.20      6.91 o 
 -16   1  23        1.07        8.53      7.35 o 
 -15   1  23        2.04       11.95      6.61 o 
 -14   1  23        0.52       10.73      7.04 o 
 -13   1  23       32.94       38.52      7.95 o 
 -12   1  23        0.23       -0.17      4.75 o 
 -11   1  23        8.46       -1.75      5.93 o 
 -10   1  23        4.02        5.07      6.24 o 
  -9   1  23        0.00        5.16      3.95 o 
  -8   1  23        0.32        4.33      5.06 o 
  -7   1  23       12.19       15.02      6.36 o 
  -6   1  23       37.79       27.05      6.65 o 
  -5   1  23       25.41       21.15      7.37 o 
  -4   1  23        2.92       16.34      7.41 o 
  -3   1  23        1.23        9.24      7.98 o 
  -2   1  23        4.11        9.20      7.17 o 
  -1   1  23        0.01        2.44      6.75 o 
   0   1  23        4.68        0.68      6.69 o 
   1   1  23        6.26       16.26      8.41 o 
   2   1  23        2.29       -0.13      6.93 o 
 -18   2  23        0.01        3.58      7.14 o 
 -17   2  23        6.13       13.74      8.19 o 
 -16   2  23       16.22       27.58      9.58 o 
 -15   2  23       29.71       28.87      7.97 o 
 -14   2  23        0.35        3.14      6.00 o 
 -13   2  23       30.40       33.87      8.14 o 
 -12   2  23       12.64        4.73      5.69 o 
 -11   2  23       15.79       17.81      6.56 o 
 -10   2  23        2.03        9.75      5.41 o 
  -9   2  23        2.11        9.69      9.38 o 
  -8   2  23        0.21       -2.66      5.93 o 
  -7   2  23        1.90        3.45      4.57 o 
  -6   2  23        1.26        2.10      4.46 o 
  -5   2  23        4.11        4.18      5.50 o 
  -4   2  23       25.63       43.68     10.36 o 
  -3   2  23        0.64        3.80      6.38 o 
  -2   2  23        6.87       10.74      7.81 o 
  -1   2  23       47.34       75.69     13.18 o 
   0   2  23        0.94        1.49      6.67 o 
   1   2  23        0.23        6.59      7.46 o 
 -17   3  23        5.32        7.52      7.64 o 
 -16   3  23        0.13        2.01      7.80 o 
 -15   3  23       16.17       27.78      8.38 o 
 -14   3  23       12.34       13.87      6.98 o 
 -13   3  23        1.99       12.86      7.02 o 
 -12   3  23        5.14        3.97      7.34 o 
 -11   3  23        6.76        4.96      7.72 o 
 -10   3  23        5.31        6.39      7.98 o 
  -9   3  23       52.74       69.69     13.26 o 
  -8   3  23        1.21        1.63      6.77 o 
  -7   3  23       14.66       11.67      7.48 o 
  -6   3  23       13.04       21.59      9.11 o 
  -5   3  23        2.71        8.62     13.26 o 
  -4   3  23        0.09        1.56      5.50 o 
  -3   3  23        7.12       12.25      7.14 o 
  -2   3  23        5.80        0.52      5.74 o 
  -1   3  23       10.87       15.45      8.16 o 
   0   3  23        0.30       10.14      7.75 o 
   1   3  23        2.51       -0.45      8.17 o 
 -16   4  23        0.01       13.38      7.30 o 
 -15   4  23        0.07        6.60      8.57 o 
 -14   4  23        2.02        5.50     10.15 o 
 -13   4  23       12.49       13.39      7.71 o 
 -12   4  23        4.19        0.02      9.65 o 
 -11   4  23        6.37        1.93      7.92 o 
 -10   4  23       13.86       15.58      9.31 o 
  -9   4  23        7.41       14.81     13.73 o 
  -8   4  23       19.50       10.75      8.97 o 
  -7   4  23        6.59       13.98     15.89 o 
  -6   4  23       22.20       20.44      9.99 o 
  -5   4  23       35.42       24.83      9.87 o 
  -4   4  23        1.91        2.23      7.69 o 
  -3   4  23        0.01       11.61      8.51 o 
  -2   4  23        8.74        8.75      7.72 o 
  -1   4  23        1.31        3.32      6.74 o 
 -14   5  23        8.18       23.65     10.27 o 
 -13   5  23        1.40        1.86     10.71 o 
 -12   5  23        9.97        8.67      9.87 o 
 -11   5  23        2.91       -1.83      8.51 o 
 -10   5  23        4.33        1.01      8.56 o 
  -9   5  23        3.49        2.86     14.45 o 
  -8   5  23        0.35       -2.81      8.20 o 
  -7   5  23        4.29        1.26     13.44 o 
  -6   5  23       17.63       23.70     17.76 o 
  -5   5  23        0.16       -0.15      8.03 o 
  -4   5  23        5.08        8.05      8.80 o 
  -3   5  23       12.03       12.77     10.43 o 
  -8   6  23        0.03        8.57     14.04 o 
 -17   0  24       10.27       15.66     12.27 o 
 -16   0  24       22.84       11.09      9.98 o 
 -15   0  24       17.20       29.98     13.39 o 
 -14   0  24       61.75       65.82     17.32 o 
 -13   0  24       19.26       12.33     10.06 o 
 -12   0  24       33.65       32.89     13.20 o 
 -11   0  24        0.85        1.54      6.96 o 
 -10   0  24        0.52        7.03      8.19 o 
  -9   0  24        9.09       12.38      9.81 o 
  -8   0  24        0.02        9.40      8.71 o 
  -7   0  24        0.31        8.01      8.98 o 
  -6   0  24        4.49       37.52     14.25 o 
  -5   0  24       24.74       29.81     12.31 o 
  -4   0  24       19.53       21.36     11.20 o 
  -3   0  24        0.36        2.83      9.36 o 
  -2   0  24        0.07       20.66     12.22 o 
  -1   0  24       26.94       34.17     14.71 o 
   0   0  24       37.23       68.50     19.01 o 
   1   0  24        1.75       20.91     12.48 o 
 -17   1  24        7.71       11.94      8.27 o 
 -16   1  24       17.39       15.32      7.83 o 
 -15   1  24       17.68       19.75     13.59 o 
 -14   1  24        3.36        6.28      6.81 o 
 -13   1  24       21.54       11.04     14.23 o 
 -12   1  24        0.03        9.44      5.87 o 
 -11   1  24        7.96        2.36      4.91 o 
 -10   1  24        3.44        3.38      6.58 o 
  -9   1  24        0.59       16.60      7.51 o 
  -8   1  24        0.01        3.50      4.88 o 
  -7   1  24        0.17       -2.62      4.73 o 
  -6   1  24       10.38       13.74      9.36 o 
  -5   1  24        2.73        6.04      6.65 o 
  -4   1  24        3.05       12.85      7.09 o 
  -3   1  24        0.08       -2.15      6.48 o 
  -2   1  24        3.40       17.21      7.67 o 
  -1   1  24        0.39        2.78     15.69 o 
   0   1  24       14.92        8.79      7.49 o 
 -17   2  24        1.55        8.87      7.98 o 
 -16   2  24        2.53        8.50      8.46 o 
 -15   2  24        0.01        9.15      7.35 o 
 -14   2  24       14.96        7.82      6.10 o 
 -13   2  24       20.02       25.45      7.22 o 
 -12   2  24       20.31       22.16      7.40 o 
 -11   2  24        5.65        8.21      7.49 o 
 -10   2  24       12.35        9.99      8.44 o 
  -9   2  24        0.40        2.46      7.84 o 
  -8   2  24       15.81       20.40      8.36 o 
  -7   2  24       12.10        3.78      7.95 o 
  -6   2  24        0.95        3.53      5.11 o 
  -5   2  24        1.43        1.67      6.68 o 
  -4   2  24        8.01       11.82      7.60 o 
  -3   2  24        0.17        0.09      6.23 o 
  -2   2  24        7.87        5.62      7.04 o 
  -1   2  24       11.90       19.92     11.56 o 
   0   2  24        0.20       12.54      8.24 o 
 -16   3  24        4.96        9.32      6.91 o 
 -15   3  24        2.91       15.54      9.53 o 
 -14   3  24        5.69        7.77      6.06 o 
 -13   3  24        6.13        9.33      6.62 o 
 -12   3  24        0.63       -5.63      8.74 o 
 -11   3  24        3.61       -2.75      6.59 o 
 -10   3  24        2.19        3.05     13.25 o 
  -9   3  24       30.39       44.02     11.18 o 
  -8   3  24       13.06        4.86      7.82 o 
  -7   3  24       36.19       25.97     11.47 o 
  -6   3  24        3.31        0.86      6.90 o 
  -5   3  24        1.59        9.17      8.13 o 
  -4   3  24        0.01        5.88      7.39 o 
  -3   3  24       10.46       14.74      8.00 o 
  -2   3  24        3.63       10.30      9.05 o 
  -1   3  24        2.98        9.35      7.65 o 
 -14   4  24        5.39       21.28     10.01 o 
 -13   4  24        7.86       10.61     11.36 o 
 -12   4  24        4.84        2.55      8.29 o 
 -11   4  24        1.00        5.78      8.39 o 
 -10   4  24        0.87       11.02      8.73 o 
  -9   4  24        4.21        0.68      8.75 o 
  -8   4  24        1.05       -1.15      7.10 o 
  -7   4  24        3.81       -1.97      7.71 o 
  -6   4  24        5.12        3.53     10.92 o 
  -5   4  24        1.11        7.31      8.80 o 
  -4   4  24        0.05        3.88      7.96 o 
  -3   4  24        0.64       -3.98     12.79 o 
 -11   5  24        0.71       -1.61      8.30 o 
 -10   5  24        9.75       20.31     10.64 o 
  -9   5  24        1.48       12.11      9.72 o 
  -8   5  24        0.35       -0.57      8.02 o 
  -7   5  24        4.06        2.53      9.03 o 
  -6   5  24        8.72       12.09     11.17 o 
  -5   5  24       20.57       20.14     25.94 o 
 -16   1  25        6.07        8.80      7.48 o 
 -15   1  25        7.74       10.92      7.88 o 
 -14   1  25       18.05        9.57      7.13 o 
 -13   1  25        0.10        6.46      6.91 o 
 -12   1  25        4.06        2.20      5.17 o 
 -11   1  25        3.66        5.23      5.46 o 
 -10   1  25       20.73       16.20      7.56 o 
  -9   1  25        0.02       -5.47      5.47 o 
  -8   1  25        4.07        9.13      5.75 o 
  -7   1  25        0.01       -3.79      6.48 o 
  -6   1  25        0.10       -2.28      5.81 o 
  -5   1  25        3.17       16.96      7.65 o 
  -4   1  25        1.30       14.30      7.04 o 
  -3   1  25        0.41       15.20      7.53 o 
  -2   1  25        0.02        9.74      7.11 o 
  -1   1  25       14.14       16.58     10.97 o 
 -16   2  25        3.42       11.07      8.40 o 
 -15   2  25        0.37        4.09      6.92 o 
 -14   2  25        1.85        4.18      6.02 o 
 -13   2  25       35.40       37.96      8.96 o 
 -12   2  25       23.21       24.70     10.90 o 
 -11   2  25        2.22        0.82      7.17 o 
 -10   2  25        0.50        2.05      7.24 o 
  -9   2  25        3.32       12.63      9.66 o 
  -8   2  25        0.01       11.47      7.02 o 
  -7   2  25        0.01       -3.42      6.55 o 
  -6   2  25        1.34       13.59     12.43 o 
  -5   2  25        0.00       15.20      7.83 o 
  -4   2  25        7.68       18.03      8.04 o 
  -3   2  25        3.87       10.36      7.59 o 
  -2   2  25       11.84       27.99      9.46 o 
 -15   3  25        0.02       14.61      7.24 o 
 -14   3  25        0.46       10.02      6.76 o 
 -13   3  25        2.92        7.20      7.39 o 
 -12   3  25        3.16       15.83      9.83 o 
 -11   3  25       29.13       20.11      9.54 o 
 -10   3  25        4.39       11.38      8.28 o 
  -9   3  25        1.83       10.66      8.03 o 
  -8   3  25        6.90       -0.50      6.80 o 
  -7   3  25        0.10        1.98      7.37 o 
  -6   3  25        0.22        1.89      7.50 o 
  -5   3  25        0.02        0.62     13.66 o 
  -4   3  25        4.86        6.62      7.16 o 
  -3   3  25        0.19        2.17      6.91 o 
 -12   4  25        6.36       10.33      9.87 o 
 -11   4  25        0.90       -3.27      8.74 o 
 -10   4  25        6.67       20.16     10.25 o 
  -9   4  25        9.07       -3.83      7.74 o 
  -8   4  25       12.59       -1.26      7.74 o 
  -7   4  25        0.32       -1.65      7.94 o 
  -6   4  25        2.27       14.30     12.78 o 
  -5   4  25        5.40       14.28     21.17 o 
 -15   0  26       42.12       29.35     14.01 o 
 -14   0  26       14.87       19.65     11.79 o 
 -13   0  26        6.18        0.39      9.25 o 
 -12   0  26        2.56        1.77      9.06 o 
 -11   0  26       36.09       66.50     16.81 o 
 -10   0  26        3.00       24.89     11.08 o 
  -9   0  26       18.45       21.92     11.58 o 
  -8   0  26        3.39       -0.52      7.98 o 
  -7   0  26        6.29        8.65     10.83 o 
  -6   0  26        1.93       -0.68      8.76 o 
  -5   0  26        0.06       10.70     10.59 o 
  -4   0  26        1.93       10.45      9.52 o 
  -3   0  26        3.50        5.32      8.76 o 
 -15   1  26        0.09       10.39      7.47 o 
 -14   1  26       31.35       37.12     10.28 o 
 -13   1  26       14.15       19.24      8.35 o 
 -12   1  26        1.83       15.09      6.50 o 
 -11   1  26        2.18        9.53      7.22 o 
 -10   1  26        0.04       10.60      7.35 o 
  -9   1  26        0.02        4.72      7.64 o 
  -8   1  26        1.17       22.67      8.15 o 
  -7   1  26        0.28        2.06      6.52 o 
  -6   1  26        0.03        5.25      6.33 o 
  -5   1  26        1.28       15.83      7.31 o 
  -4   1  26       17.39       27.85     16.25 o 
  -3   1  26        9.71       25.12     10.02 o 
 -14   2  26        1.61        4.37      7.05 o 
 -13   2  26       15.49       23.16      7.39 o 
 -12   2  26        8.05       10.24      8.35 o 
 -11   2  26        3.07        0.93      7.15 o 
 -10   2  26        0.85       -6.54      7.03 o 
  -9   2  26        0.17        2.11      7.17 o 
  -8   2  26       25.43       16.67      8.94 o 
  -7   2  26        6.13        9.87     11.07 o 
  -6   2  26        8.57       29.89     15.35 o 
  -5   2  26        5.20       11.52      7.73 o 
  -4   2  26        0.02        7.34      7.31 o 
 -12   3  26       12.26       12.92      9.62 o 
 -11   3  26        0.51        4.52      8.29 o 
 -10   3  26        1.35        6.46      7.95 o 
  -9   3  26        3.39        9.95      9.02 o 
  -8   3  26        1.21        3.54      8.19 o 
  -7   3  26        0.39       10.98      8.72 o 
  -6   3  26        6.21        9.55     12.24 o 
 -13   1  27       27.73       21.57      8.59 o 
 -12   1  27        0.06        3.22      9.52 o 
 -11   1  27        0.00        3.72      7.39 o 
 -10   1  27        9.59       16.22      8.12 o 
  -9   1  27        4.04       15.48     11.43 o 
  -8   1  27        2.94        6.99     11.01 o 
  -7   1  27        2.65        2.84      6.64 o 
  -6   1  27       12.72       20.44     15.15 o 
 -11   2  27        2.52       15.61     11.12 o 
 -10   2  27        3.57        7.06      7.69 o 
  -9   2  27       13.29       17.70      9.39 o 
  -8   2  27        1.91        6.61     11.81 o 
                                                 
